# Supplementary material for: A comparative genomics study of 23 Aspergillus species from section Flavi
Source: Nat Commun. 2020 Feb 27;11:1106. doi: 10.1038/s41467-019-14051-y (PMC7046712; doi:10.1038/s41467-019-14051-y)
Supplement: Supplementary file 4 — Supplementary Data 1 [file 41467_2019_14051_MOESM4_ESM.xlsx]

## Sheet: Value
Carbon source	A. parasiticus CBS 117618	A. transmontanensis CBS 130015	A. arachidicola CBS 117612	A. novoparasiticus CBS 126849	A. sergii CBS 130017	A. flavus CBS 128202	A. sojae CBS 100932	A. parvisclerotigenus CBS 121.62	A. oryzae RIB 40 FGS	A. minisclerotigenes CBS 117635	A. caelatus CBS 763.97	A. pseudocaelatus CBS 117616	A. pseudotamarii CBS 117625	A. tamarii CBS 117626	A. pseudonomius CBS 1193.88	A. nomius IBT 12657	A. bombycis CBS 117187	A. bertholletius IBT 29228/CCT 7615	A. alliaceus CBS 536.65	A. albertensis IBT 14317 /UAMH 2476	A. coremiiformis CBS 553.77	A. leporis CBS 151.66	A. avenaceus IBT 18842/NRRL 4517	A. steynii CBS 112812	A. campestris CBS 538.81	A. terreus NIH2624	A. nidulans CBS 126972	A. niger ATCC 1015 CBS 113.46	A. fumigatus Af293 CBS 126847	P. digitatum PHI26/CECT20796	N. crassa OR74A
No carbon source	0	0	0	0	0	1	0	0	0	0	0	0	0	0	0	0	0	0	0	0	0	0	0	0	0	1	0	0	0	1	0
25mM D-glucose	5	5	5	5	5	5	5	5	5	5	5	5	5	5	5	5	5	5	5	5	5	5	5	5	5	5	5	5	5	5	5
25mM D-fructose	4	5	5	4	5	5	5	6	5	5	5	4	5	5	5	5	5	4	6	6	5	4	4	6	6	5	5	5	5	5	5
25mM D-galactose	1	2	1	1	2	2	0	1	1	1	1	1	2	0	0	1	1	1	1	1	2	0	0	1	3	0	3	0	2	4	0
25mM D-mannose	4	5	5	4	5	5	4	5	5	5	5	5	5	5	5	5	5	4	6	5	5	5	4	6	5	5	5	4	5	3	5
25mM D-ribose	4	4	4	3	5	4	3	2	3	4	4	2	1	4	4	4	4	4	4	6	4	4	3	1	4	4	0	1	4	3	1
25mM D-xylose	4	5	5	3	6	5	3	6	3	5	4	3	4	3	5	4	4	4	4	5	4	3	4	5	5	4	4	4	4	4	3
25mM L-arabinose	3	4	4	2	4	5	3	4	2	4	3	2	3	3	4	3	3	3	2	4	4	2	3	4	6	3	4	4	4	4	2
25mM L-rhamnose	2	3	3	1	3	3	1	2	1	3	2	1	2	1	3	1	2	2	1	1	1	1	2	2	3	1	3	2	0	4	7
25mM D-galacturonic acid	2	3	2	1	2	3	1	2	2	3	2	1	3	1	1	2	1	2	0	0	0	1	0	0	0	2	4	3	3	3	1
25mM D-glucuronic acid	0	1	3	0	1	2	0	1	1	1	0	0	1	0	3	1	1	1	1	1	1	0	1	1	2	2	4	4	1	3	5
25mM cellobiose	3	3	4	2	3	4	2	4	3	3	3	3	3	3	4	2	3	3	4	5	3	2	1	4	5	4	4	5	4	4	7
25mM maltose	5	5	6	4	5	5	4	6	6	5	6	6	5	4	5	5	5	5	5	5	5	4	4	5	4	5	3	7	5	3	7
25mM lactose	0	2	5	0	1	1	0	1	0	1	1	0	0	0	2	0	0	0	1	4	1	3	1	0	1	2	4	0	0	4	6
25mM raffinose	4	6	5	4	5	5	5	5	4	6	5	5	5	5	5	5	4	4	5	5	5	4	3	6	6	4	4	5	5	3	7
25mM sucrose	5	5	5	5	4	5	5	5	4	6	5	5	5	6	6	6	5	6	4	5	5	3	3	6	6	5	5	7	5	2	6
1% arabinogalactan	2	3	4	1	3	1	3	3	2	2	1	4	2	2	3	2	1	1	4	3	2	0	3	3	5	3	4	1	5	2	1
1% beechwood xylan	5	6	5	3	4	5	3	4	3	5	3	3	3	4	4	3	2	4	5	5	6	5	6	5	7	4	4	5	5	2	7
1% birchwood xylan	5	6	5	3	4	4	3	4	3	4	3	3	3	4	4	3	1	4	3	5	6	4	4	4	7	4	4	5	2	2	5
1% arabic gum	1	1	2	0	1	1	2	2	0	1	1	2	1	2	2	1	0	0	2	1	1	2	2	1	2	1	0	0	1	5	5
1% guar gum	7	8	7	3	6	6	5	7	1	7	6	6	6	4	2	3	2	4	4	4	5	8	6	5	6	3	7	8	8	6	1
1% soluble starch	5	6	6	6	6	6	5	6	5	6	6	5	5	5	6	5	5	5	6	6	5	7	5	5	6	5	5	6	6	4	7
1% apple pectin	6	7	7	4	7	7	4	7	5	5	7	6	5	6	4	5	5	4	7	7	7	4	6	5	7	5	6	8	6	7	5
1% citrus pectin	7	7	7	4	7	7	5	7	6	6	7	6	5	6	5	6	5	6	6	6	6	5	5	4	6	5	6	7	5	7	6
1% inulin	0	0	3	0	1	2	2	1	2	1	1	0	1	2	2	1	0	0	6	1	5	6	1	0	1	1	1	5	5	5	2
1% calcium lignin	2	2	4	2	2	1	3	2	1	2	2	2	2	3	4	3	4	1	4	5	4	4	2	2	4	2	2	1	1	3	5
3% wheat bran	10	10	10	10	10	10	10	10	8	10	10	10	10	10	4	10	10	10	9	9	10	10	10	10	10	8	9	9	10	9	7
3% Sugar beet pulp	8	9	8	8	8	10	8	9	6	8	7	7	8	8	5	7	6	9	8	8	7	8	7	8	9	8	9	10	10	8	7
3% citrus pulp	8	8	9	9	9	9	7	8	7	9	8	8	8	9	5	9	9	8	8	9	8	8	7	8	8	9	7	10	9	10	7
3% soybean hulls	9	9	10	9	9	10	9	9	7	8	3	9	8	10	2	8	5	8	7	8	9	9	9	7	10	8	7	9	9	9	7
3% rice bran	8	8	8	7	7	9	9	7	8	8	8	7	9	7	2	9	8	7	8	7	7	7	8	7	8	7	8	9	8	10	7
3% cotton seed hulls	9	10	10	9	10	8	10	10	5	9	10	10	9	9	2	9	4	9	10	10	9	10	10	10	10	1	2	5	7	6	7
3% alfalfa meal	9	9	9	8	9	10	10	9	9	9	9	9	7	10	2	9	4	9	9	10	8	8	7	9	9	10	10	9	10	7	7
1% casein	4	6	5	5	4	8	4	5	6	5	5	4	5	5	2	2	5	4	4	5	4	7	3	6	8	5	6	7	4	6	3
1% cellulose	0	0	0	0	0	1	1	0	0	0	0	0	0	0	1	0	0	0	0	0	0	0	1	0	3	1	0	0	2	1	6

## Sheet: Flavi_dataset_CBS
genus	species	section	CBS	Other collection
A.
Aspergillus	campestris	Candidi	348.81			A. campestris		CBS 348.81		A. campestris CBS 348.81	A. campestris CBS 34+L3:L538.81		A. campestris	A. campestris
						A.		CBS					A.	A.
Aspergillus	steynii	Circumdati	112812			A. steynii		CBS 112812		A. steynii CBS 112812	A. steynii CBS 112812		A. steynii	A. steynii
						A.		CBS					A.	A.
Aspergillus	albertensis	Flavi		IBT 14317 /UAMH 2476		A. albertensis		CBS			A. albertensis IBT 14317 /UAMH 2476		A. albertensis IBT 14317 /UAMH 2476	A. albertensis IBT 14317 /UAMH 2476
						A.		CBS					A.	A.
Aspergillus	alliaceus	Flavi	536.65			A. alliaceus		CBS 536.65		A. alliaceus CBS 536.65	A. alliaceus CBS 536.65		A. alliaceus	A. alliaceus
						A.		CBS					A.	A.
Aspergillus	arachidicola	Flavi	117612			A. arachidicola		CBS 117612		A. arachidicola CBS 117612	A. arachidicola CBS 117612		A. arachidicola	A. arachidicola
						A.		CBS					A.	A.
Aspergillus	avenaceus	Flavi		IBT 18842/NRRL 4517		A. avenaceus		CBS			A. avenaceus IBT 18842/NRRL 4517		A. avenaceus IBT 18842/NRRL 4517	A. avenaceus IBT 18842/NRRL 4517
						A.		CBS					A.	A.
Aspergillus	bertholletius	Flavi		IBT 29228/CCT 7615		A. bertholletius		CBS			A. bertholletius IBT 29228/CCT 7615		A. bertholletius IBT 29228/CCT 7615	A. bertholletius IBT 29228/CCT 7615
						A.		CBS					A.	A.
Aspergillus	bombycis	Flavi	117187			A. bombycis		CBS 117187		A. bombycis CBS 117187	A. bombycis CBS 117187		A. bombycis	A. bombycis
						A.		CBS					A.	A.
Aspergillus	caelatus	Flavi	763.97			A. caelatus		CBS 763.97		A. caelatus CBS 763.97	A. caelatus CBS 763.97		A. caelatus	A. caelatus
						A.		CBS					A.	A.
Aspergillus	coremiiformis	Flavi	553.77			A. coremiiformis		CBS 553.77		A. coremiiformis CBS 553.77	A. coremiiformis CBS 553.77		A. coremiiformis	A. coremiiformis
						A.		CBS					A.	A.
Aspergillus	flavus	Flavi	128202	NRRL3357		A. flavus		CBS 128202		A. flavus CBS 128202	A. flavus CBS 128202		A. flavus NRRL3357	A. flavus NRRL3357
						A.		CBS					A.	A.
Aspergillus	leporis	Flavi	151.66			A. leporis		CBS 151.66		A. leporis CBS 151.66	A. leporis CBS 151.66		A. leporis	A. leporis
						A.		CBS					A.	A.
Aspergillus	minisclerotigenes	Flavi	117635			A. minisclerotigenes		CBS 117635		A. minisclerotigenes CBS 117635	A. minisclerotigenes CBS 117635		A. minisclerotigenes	A. minisclerotigenes
						A.		CBS					A.	A.
Aspergillus	nomius	Flavi		IBT 12657		A. nomius		CBS			A. nomius IBT 12657		A. nomius IBT 12657	A. nomius IBT 12657
						A.		CBS					A.	A.
Aspergillus	novoparasiticus	Flavi	126849			A. novoparasiticus		CBS 126849		A. novoparasiticus CBS 126849	A. novoparasiticus CBS 126849		A. novoparasiticus	A. novoparasiticus
						A.		CBS					A.	A.
Aspergillus	oryzae	Flavi		RIB 40 FGS		A. oryzae		CBS			A. oryzae RIB 40 FGS		A. oryzae RIB 40 FGS	A. oryzae RIB 40 FGS
						A.		CBS					A.	A.
Aspergillus	parasiticus	Flavi	117618			A. parasiticus		CBS 117618		A. parasiticus CBS 117618	A. parasiticus CBS 117618		A. parasiticus	A. parasiticus
						A.		CBS					A.	A.
Aspergillus	parvisclerotigenus	Flavi	121.62			A. parvisclerotigenus		CBS 121.62		A. parvisclerotigenus CBS 121.62	A. parvisclerotigenus CBS 121.62		A. parvisclerotigenus	A. parvisclerotigenus
						A.		CBS					A.	A.
Aspergillus	pseudocaelatus	Flavi	117616			A. pseudocaelatus		CBS 117616		A. pseudocaelatus CBS 117616	A. pseudocaelatus CBS 117616		A. pseudocaelatus	A. pseudocaelatus
						A.		CBS					A.	A.
Aspergillus	pseudonomius	Flavi	1193.88			A. pseudonomius		CBS 1193.88		A. pseudonomius CBS 1193.88	A. pseudonomius CBS 1193.88		A. pseudonomius	A. pseudonomius
						A.		CBS					A.	A.
Aspergillus	pseudotamarii	Flavi	117625			A. pseudotamarii		CBS 117625		A. pseudotamarii CBS 117625	A. pseudotamarii CBS 117625		A. pseudotamarii	A. pseudotamarii
						A.		CBS					A.	A.
Aspergillus	sergii	Flavi	130017			A. sergii		CBS 130017		A. sergii CBS 130017	A. sergii CBS 130017		A. sergii	A. sergii
						A.		CBS					A.	A.
Aspergillus	sojae	Flavi	100932	IBT 21646		A. sojae		CBS 100932		A. sojae CBS 100932	A. sojae CBS 100932		A. sojae IBT 21646	A. sojae IBT 21646
						A.		CBS					A.	A.
Aspergillus	tamarii	Flavi	117626			A. tamarii		CBS 117626		A. tamarii CBS 117626	A. tamarii CBS 117626		A. tamarii	A. tamarii
						A.		CBS					A.	A.
Aspergillus	transmontanensis	Flavi	130015			A. transmontanensis		CBS 130015		A. transmontanensis CBS 130015	A. transmontanensis CBS 130015		A. transmontanensis	A. transmontanensis
						A.		CBS					A.	A.
Aspergillus	fumigatus Af293	Fumigati	126847	FGSC A1100		A. fumigatus Af293		CBS 126847		A. fumigatus Af293 CBS 126847	A. fumigatus Af293 CBS 126847		A. fumigatus Af293 FGSC A1100	A. fumigatus Af293 FGSC A1100
						A.		CBS					A.	A.
Neurospora	crassa	Neurospora		OR74A		N. crassa		CBS			N. crassa OR74A		N. crassa OR74A	N. crassa OR74A
N.						A.		CBS					A.	A.
Aspergillus	nidulans	Nidulantes	126972	FGSC A4		A. nidulans		CBS 126972		A. nidulans CBS 126972	A. nidulans CBS 126972		A. nidulans FGSC A4	A. nidulans FGSC A4
						A.		CBS					A.	A.
Aspergillus	niger ATCC 1015	Nigri	113.46	ATCC 1015		A. niger ATCC 1015		CBS 113.46		A. niger ATCC 1015 CBS 113.46	A. niger ATCC 1015 CBS 113.46		A. niger ATCC 1015 ATCC 1015	A. niger ATCC 1015 ATCC 1015
						A.		CBS					A.	A.
Penicillium	digitatum	Penicillium		PHI26/CECT20796		P. digitatum		CBS			P. digitatum PHI26/CECT20796		P. digitatum PHI26/CECT20796	P. digitatum PHI26/CECT20796
P.						A.		CBS					A.	A.
Aspergillus	terreus	Terrei		NIH2624		A. terreus		CBS		A. terreus CBS	A. terreus NIH2624		A. terreus NIH2624	A. terreus NIH2624
