# Supplementary material for: A comparative genomics study of 23 Aspergillus species from section Flavi
Source: Nat Commun. 2020 Feb 27;11:1106. doi: 10.1038/s41467-019-14051-y (PMC7046712; doi:10.1038/s41467-019-14051-y)
Supplement: Supplementary file 5 — Supplementary Data 2 [file 41467_2019_14051_MOESM5_ESM.xlsx]

## Sheet: Total
Supplementary Table X. CAZy comparison
X1: Total numbers of Glycoside Hydrolases (GH), Glycosyl Transferases (GT), Polysaccharide Lyases (PL), Carbohydrate Esterases (CE), Carbohydrate Binding Modules (CBM) and Auxiliary Activities (AA).
		GH	GT	PL	CE	CBM	AA
A. parasiticus	Asppar1	315	127	25	33	51	81
A. transmontanensis	Asptra1	309	125	26	32	55	82
A. arachidicola	Aspara19utr	321	132	24	32	54	84
A. novoparasiticus	Aspnovo1	319	133	24	38	52	90
A. sergii	Aspser1	321	128	28	33	56	82
A. flavus	Aspfl1	314	123	25	28	41	69
A. sojae	AsojaeX	315	127	26	34	52	85
A. parvisclerotigenus	Asppari1	310	128	25	29	49	68
A. oryzae	Aspor1	302	119	26	27	41	65
A. minisclerotigenes	Aspmin1	313	124	26	31	51	74
A. caelatus	Aspcae1	250	104	20	26	38	63
A. pseudocaelatus	Asppsec1	323	132	26	31	49	80
A. pseudotamarii	Asppset1	321	125	27	28	51	76
A. tamarii	Asptam1	307	131	27	31	45	72
A. pseudonomius	Asppsen1	289	127	24	27	59	75
A. nomius	Aspnom1	286	126	23	27	50	74
A. bombycis	Aspbom1	296	122	22	29	52	79
A. bertholletius	Aspber1	287	124	20	26	46	69
A. alliaceus	Aspalli1	283	131	21	28	41	66
A. albertensis	Aspalbe1	278	135	21	27	46	67
A. coremiiformis	Aspcor1	177	109	10	18	29	36
A. leporis	Asplep1	291	127	22	27	49	68
A. avenaceus	Aspave1	241	119	19	27	42	62
A. steynii	Aspste1	278	109	24	33	49	64
A. campestris	Aspcam1	176	94	10	15	38	36
A. terreus	Aspte1	277	104	15	28	61	57
A. nidulans	Aspnid1	272	97	25	28	57	54
A. niger ATCC 1015	Aspni7	252	121	10	20	44	62
A. fumigatus Af293	Aspfu1	264	106	14	27	55	35
P. digitatum	Pendi1	170	92	6	13	30	27
N. crassa	Neucr2	194	94	4	23	54	49

## Sheet: GH
Supplementary Table X. CAZy comparison
X2. Detailed comparison of Glycoside Hydrolases (GH).
		GH1	GH2	GH3	GH5_4	GH5_5	GH5_7	GH5_9	GH5_11	GH5_12	GH5_15	GH5_16	GH5_22	GH5_23	GH5_24	GH5_27	GH5_31	GH5_49	GH6	GH7	GH10	GH11	GH12	GH13	GH13_1	GH13_5	GH13_8	GH13_22	GH13_25	GH13_40	GH15	GH16	GH17	GH18	GH20	GH23	GH24	GH25	GH26	GH27	GH28	GH29	GH30_3	GH30_5	GH30_7	GH31	GH32	GH33	GH35
A. parasiticus	Asppar1	4	8	24	1	2	2	2	0	3	1	1	1	1	0	1	0	1	1	3	4	4	5	0	3	2	1	3	1	6	3	13	5	16	3	0	2	1	1	3	23	0	0	0	0	11	4	1	8
A. transmontanensis	Asptra1	3	8	24	1	2	2	2	0	1	1	1	1	1	0	1	0	1	1	3	4	4	5	0	3	2	1	3	1	6	3	13	5	18	3	0	2	1	1	3	21	0	0	0	0	11	4	1	6
A. arachidicola	Aspara19utr	3	8	22	1	2	2	2	0	1	2	1	1	1	0	1	0	1	1	3	4	4	5	1	4	2	1	3	1	6	3	15	5	23	3	0	2	1	1	3	22	0	0	0	0	10	6	1	7
A. novoparasiticus	Aspnovo1	4	8	25	1	2	2	2	0	2	2	1	1	1	0	1	0	1	1	3	4	4	5	0	3	2	1	3	1	6	3	16	5	18	3	0	2	1	1	3	20	0	0	0	0	11	7	1	6
A. sergii	Aspser1	3	8	25	1	2	2	2	0	1	1	1	1	1	0	1	0	1	1	3	4	4	5	0	3	2	1	3	1	7	3	13	5	18	4	0	2	1	1	3	25	0	0	0	0	11	4	1	7
A. flavus	Aspfl1	3	8	24	1	2	2	2	0	1	2	1	1	1	0	1	0	1	1	3	4	4	5	0	3	2	1	3	1	6	3	13	5	17	3	0	2	1	1	3	21	0	0	0	0	10	4	1	8
A. sojae	AsojaeX	3	8	27	1	2	2	2	0	1	2	1	1	1	0	1	0	1	1	3	4	4	5	0	3	2	0	3	1	7	3	13	5	17	3	0	2	1	1	3	24	0	0	0	0	11	5	1	7
A. parvisclerotigenus	Asppari1	3	8	23	1	2	2	2	0	1	2	1	1	1	0	1	0	1	1	3	4	4	4	0	4	2	1	3	1	6	3	14	5	19	3	0	2	1	1	3	22	0	0	0	0	10	4	1	8
A. oryzae	Aspor1	3	7	23	1	2	2	2	0	1	1	1	1	1	0	1	0	1	1	3	4	4	4	0	5	2	1	3	1	5	3	13	5	19	3	0	2	1	1	3	21	0	0	0	0	11	4	1	7
A. minisclerotigenes	Aspmin1	3	8	22	1	2	2	2	0	1	2	1	1	1	0	1	0	1	1	3	5	4	4	0	4	2	1	3	1	6	3	13	5	17	4	0	2	1	1	3	23	0	0	0	0	10	5	1	8
A. caelatus	Aspcae1	4	6	21	1	1	2	1	0	1	1	0	1	1	0	1	0	1	1	3	3	3	2	1	2	1	1	2	1	9	1	10	5	10	4	0	2	1	1	3	14	0	0	0	0	10	5	1	3
A. pseudocaelatus	Asppsec1	6	8	26	1	2	2	2	0	1	2	1	1	2	0	1	0	1	1	3	5	4	5	1	5	2	1	3	1	9	3	13	5	14	4	0	2	1	1	3	19	0	0	0	0	12	5	1	7
A. pseudotamarii	Asppset1	5	8	25	1	2	2	2	0	1	2	1	1	2	0	1	0	1	1	3	4	4	5	0	4	2	1	3	1	8	3	13	6	21	3	0	2	1	1	3	19	0	0	0	0	12	6	1	6
A. tamarii	Asptam1	6	8	23	1	3	2	2	0	1	1	1	1	2	0	1	0	1	1	3	4	4	5	1	2	2	1	3	1	6	3	13	6	14	4	0	2	1	1	3	19	0	0	0	0	12	5	1	6
A. pseudonomius	Asppsen1	3	7	20	1	2	3	2	0	1	2	1	1	1	0	1	0	1	1	3	2	3	5	0	2	2	1	3	1	5	3	13	5	18	3	0	2	1	1	3	16	0	0	0	0	11	4	1	4
A. nomius	Aspnom1	3	7	21	1	2	3	2	0	1	1	1	1	1	0	1	0	1	1	3	2	3	5	0	2	2	1	3	1	5	3	13	5	15	3	0	2	1	1	3	17	0	0	0	0	11	4	1	4
A. bombycis	Aspbom1	3	7	25	1	2	2	2	0	1	2	1	1	2	0	1	0	1	1	3	2	3	4	0	2	2	1	3	1	5	3	13	5	19	3	0	2	1	1	3	19	0	0	0	0	11	5	1	6
A. bertholletius	Aspber1	3	7	21	1	2	2	2	1	1	2	1	2	1	0	1	0	1	1	3	2	2	4	0	2	2	1	3	1	7	3	13	4	19	3	0	2	1	1	3	16	0	0	0	0	10	5	2	6
A. alliaceus	Aspalli1	3	5	18	1	3	2	2	1	1	1	1	1	1	0	1	0	1	1	3	5	6	7	0	3	2	1	4	1	4	3	13	4	18	3	0	1	1	1	2	14	0	0	0	0	8	11	0	6
A. albertensis	Aspalbe1	3	5	17	1	3	2	2	1	1	1	1	1	1	0	1	0	1	1	3	5	6	7	0	3	2	1	4	1	4	3	13	4	18	3	0	1	1	1	3	15	0	0	0	0	8	11	0	4
A. coremiiformis	Aspcor1	1	5	10	1	2	2	2	0	1	1	0	1	0	0	0	0	1	1	3	2	2	4	0	1	1	1	3	1	3	1	12	4	13	2	0	0	0	1	2	10	0	0	0	0	4	5	0	2
A. leporis	Asplep1	4	8	20	1	3	2	2	0	1	1	1	2	1	0	1	0	1	1	3	5	3	4	1	4	2	1	3	1	4	3	14	4	24	3	0	1	1	0	3	16	0	0	0	0	10	7	1	4
A. avenaceus	Aspave1	2	8	17	1	2	1	2	0	1	1	1	1	2	0	0	0	1	1	2	2	2	3	0	3	2	1	3	1	4	2	12	5	17	2	0	1	1	1	3	13	0	0	0	0	7	4	0	5
A. steynii	Aspste1	5	10	23	1	3	2	2	0	1	1	1	3	2	0	0	0	1	2	3	3	4	2	0	4	1	1	1	1	3	3	9	5	19	3	1	2	1	1	3	14	1	0	0	0	8	2	0	6
A. campestris	Aspcam1	1	5	12	1	3	2	2	1	1	0	0	1	0	0	1	0	1	2	3	2	2	2	0	1	1	1	1	1	1	2	11	5	15	2	0	0	2	0	1	2	0	0	0	0	5	1	0	1
A. terreus	Aspte1	3	10	21	1	3	3	2	0	1	1	1	2	1	0	1	1	1	2	4	4	2	6	0	5	2	1	3	1	2	2	9	5	21	2	0	2	2	0	5	8	2	0	0	1	11	6	2	4
A. nidulans	Aspnid1	4	10	21	1	2	6	2	0	1	1	1	0	2	0	0	0	0	2	3	3	2	1	0	6	1	1	2	1	2	2	14	5	20	2	0	1	3	3	4	11	0	0	0	0	10	2	1	4
A. niger ATCC 1015	Aspni7	3	6	19	0	3	1	2	0	1	0	1	0	2	0	0	0	0	2	2	2	3	4	0	5	2	1	5	1	2	2	13	5	16	3	0	0	0	1	5	21	1	1	0	0	7	4	1	5
A. fumigatus Af293	Aspfu1	5	6	19	1	4	2	2	0	1	1	1	1	0	0	1	0	0	1	4	4	4	4	0	5	1	1	3	1	5	5	14	5	17	2	1	0	3	0	5	13	0	1	0	0	7	4	1	5
P. digitatum	Pendi1	3	4	15	1	3	1	2	0	1	0	0	0	0	0	0	0	0	1	2	1	1	2	0	3	1	1	4	1	2	2	15	5	8	2	0	0	0	0	0	8	0	1	0	0	6	3	0	4
N. crassa	Neucr2	2	6	11	0	1	1	1	0	1	0	1	0	0	1	0	0	0	3	5	4	2	2	0	2	2	2	2	1	2	2	15	6	13	2	0	0	1	1	0	2	0	1	1	0	6	2	0	2
[truncated: 48 more columns]

## Sheet: GT
Supplementary Table X. CAZy comparison
X3. Detailed comparison of Glycosyl Transferases (GT).
		GT1	GT3	GT4	GT5	GT15	GT17	GT2	GT20	GT21	GT22	GT24	GT25	GT31	GT32	GT33	GT34	GT35	GT39	GT41	GT48	GT50	GT55	GT57	GT58	GT59	GT61	GT62	GT66	GT69	GT71	GT76	GT8	GT90	GT91
A. parasiticus	Asppar1	13	1	11	3	3	0	19	6	1	4	1	5	11	10	1	3	1	3	1	1	1	0	2	1	1	0	3	1	3	6	2	5	4	0
A. transmontanensis	Asptra1	12	1	10	3	3	0	20	6	1	4	1	5	11	12	1	2	1	3	1	1	1	0	2	1	1	0	3	1	3	5	2	4	4	0
A. arachidicola	Aspara19utr	14	1	10	3	3	0	19	6	1	4	1	6	12	11	1	2	1	3	1	1	1	0	2	1	1	0	3	1	4	6	2	5	5	1
A. novoparasiticus	Aspnovo1	13	1	10	3	3	0	20	6	1	4	1	5	13	11	1	2	1	3	1	1	1	0	2	1	1	0	3	1	4	5	2	6	5	2
A. sergii	Aspser1	11	1	11	3	3	0	20	6	1	4	1	6	11	10	1	2	1	3	1	1	1	0	2	1	1	0	3	1	4	5	2	6	5	0
A. flavus	Aspfl1	9	1	11	3	3	0	20	6	1	4	1	6	12	10	1	2	1	3	1	1	1	0	2	1	1	0	3	1	3	5	1	5	4	0
A. sojae	AsojaeX	13	1	12	3	3	0	19	6	1	4	1	5	11	11	1	2	1	3	1	1	1	0	2	1	1	0	3	1	3	5	2	5	4	0
A. parvisclerotigenus	Asppari1	12	1	11	3	3	0	19	6	1	4	1	5	12	9	1	3	1	3	1	1	1	0	2	1	1	0	3	1	4	7	2	5	4	0
A. oryzae	Aspor1	10	1	10	3	3	0	18	6	1	4	1	5	11	9	1	2	1	3	1	1	1	0	2	1	1	0	3	1	4	5	2	4	4	0
A. minisclerotigenes	Aspmin1	11	1	9	3	3	0	21	6	1	4	1	5	11	11	1	2	1	3	1	1	1	0	2	1	1	0	3	1	3	5	2	5	4	0
A. caelatus	Aspcae1	11	0	10	2	3	0	12	5	1	3	1	4	11	8	1	1	1	2	1	1	0	0	0	1	1	1	3	1	4	6	1	4	3	1
A. pseudocaelatus	Asppsec1	13	1	11	3	3	0	18	6	1	4	1	5	12	13	1	2	1	3	1	1	1	0	2	1	1	0	3	2	3	7	2	5	4	1
A. pseudotamarii	Asppset1	11	1	9	3	3	0	18	6	1	4	1	5	11	12	1	2	1	3	1	1	1	0	2	1	1	1	3	1	3	6	2	5	4	1
A. tamarii	Asptam1	15	1	9	3	3	0	19	6	1	4	1	5	13	11	1	2	1	3	1	1	1	0	2	1	1	0	3	1	3	7	2	6	4	0
A. pseudonomius	Asppsen1	12	1	9	3	3	0	19	6	1	4	1	4	11	11	1	2	1	3	1	1	1	0	2	1	1	0	3	1	4	7	3	5	5	0
A. nomius	Aspnom1	12	1	9	3	3	0	18	6	1	4	1	4	11	11	1	2	1	3	1	1	1	0	2	1	1	0	3	1	4	7	3	5	5	0
A. bombycis	Aspbom1	10	1	9	3	3	0	18	7	1	4	1	4	11	10	1	2	1	3	1	1	1	0	2	1	1	0	3	1	4	6	3	4	5	0
A. bertholletius	Aspber1	13	1	7	3	3	0	19	6	1	4	1	4	12	10	1	3	1	3	1	1	1	0	2	1	1	1	3	1	3	7	2	3	5	0
A. alliaceus	Aspalli1	16	1	8	4	3	0	16	6	1	4	1	9	12	12	1	2	1	3	1	1	1	0	2	1	1	0	3	1	2	8	1	5	4	0
A. albertensis	Aspalbe1	18	1	7	4	3	0	18	6	1	4	1	8	13	12	1	2	1	3	1	1	1	0	2	1	1	0	3	1	2	6	2	6	5	0
A. coremiiformis	Aspcor1	7	1	8	3	3	0	14	6	1	4	1	5	11	9	1	2	1	3	1	1	1	0	2	1	1	1	3	1	2	5	1	4	5	0
A. leporis	Asplep1	16	1	8	3	3	0	18	7	1	4	1	7	15	10	1	2	1	3	1	1	1	0	2	1	1	0	3	1	2	6	1	3	3	0
A. avenaceus	Aspave1	9	1	6	3	3	0	15	6	1	4	1	6	12	11	1	2	1	3	1	1	1	0	2	1	1	1	3	1	2	6	2	7	5	0
A. steynii	Aspste1	9	1	5	1	3	0	14	6	1	4	1	3	10	9	1	4	1	3	1	1	1	0	2	1	1	2	3	1	4	5	1	5	5	0
A. campestris	Aspcam1	8	1	5	1	3	0	15	6	1	4	1	3	6	7	1	3	1	3	1	1	1	0	2	1	1	0	3	1	1	5	1	4	3	0
A. terreus	Aspte1	8	1	7	3	3	0	13	6	1	4	1	3	9	11	1	3	1	3	1	1	1	0	2	1	1	0	3	1	4	4	1	2	3	1
A. nidulans	Aspnid1	10	1	7	2	3	0	14	4	1	4	1	4	8	7	1	3	1	3	1	1	1	0	2	1	1	0	3	1	3	2	0	5	2	0
A. niger ATCC 1015	Aspni7	13	1	8	5	3	0	18	6	1	4	1	4	6	12	1	4	1	3	1	1	1	0	2	1	1	0	3	1	6	4	2	4	3	0
A. fumigatus Af293	Aspfu1	8	1	9	3	3	0	15	7	1	4	1	2	8	6	1	3	1	3	1	1	1	0	2	1	1	1	3	1	3	3	2	4	5	1
P. digitatum	Pendi1	6	1	7	4	3	0	14	5	1	4	1	1	5	8	1	3	1	3	1	1	1	0	2	1	1	0	3	1	2	2	1	4	4	0
N. crassa	Neucr2	11	4	6	2	5	1	13	3	1	4	1	2	4	4	1	3	1	4	1	1	1	1	2	1	1	0	3	1	2	1	1	4	4	0

## Sheet: PL
Supplementary Table X. CAZy comparison
X4. Detailed comparison of Polysaccharode Lyases (PL).
		PL1	PL1_2	PL1_4	PL1_7	PL3_2	PL4_1	PL4_3	PL4_5	PL7_4	PL9_3	PL11_2	PL20	PL26	PL27
A. parasiticus	Asppar1	0	2	7	2	3	1	2	1	1	1	0	2	2	1
A. transmontanensis	Asptra1	0	2	8	2	3	1	2	1	1	1	0	2	2	1
A. arachidicola	Aspara19utr	0	2	7	2	3	1	1	1	1	1	0	2	2	1
A. novoparasiticus	Aspnovo1	0	2	7	2	3	1	1	1	1	1	0	2	2	1
A. sergii	Aspser1	1	2	8	2	3	1	3	1	1	1	0	2	2	1
A. flavus	Aspfl1	0	2	8	2	3	1	1	1	1	1	0	2	2	1
A. sojae	AsojaeX	0	2	8	2	3	1	2	1	1	1	0	2	2	1
A. parvisclerotigenus	Asppari1	0	2	8	2	3	1	1	1	1	1	0	2	2	1
A. oryzae	Aspor1	0	2	8	2	3	1	2	1	1	1	0	2	2	1
A. minisclerotigenes	Aspmin1	0	2	8	2	3	1	2	1	1	1	0	2	2	1
A. caelatus	Aspcae1	0	2	7	1	2	0	2	1	1	1	0	1	1	1
A. pseudocaelatus	Asppsec1	0	2	9	2	3	1	2	1	1	1	0	1	2	1
A. pseudotamarii	Asppset1	0	2	10	2	3	1	2	1	1	1	0	1	2	1
A. tamarii	Asptam1	0	2	10	2	3	1	2	1	1	1	0	1	2	1
A. pseudonomius	Asppsen1	0	2	9	1	3	1	2	0	1	1	0	1	2	1
A. nomius	Aspnom1	0	2	8	1	3	1	2	0	1	1	0	1	2	1
A. bombycis	Aspbom1	0	2	7	1	3	1	2	0	1	1	0	1	2	1
A. bertholletius	Aspber1	0	2	7	1	3	1	1	0	1	1	0	1	2	0
A. alliaceus	Aspalli1	0	2	8	1	3	1	1	1	1	1	0	1	1	0
A. albertensis	Aspalbe1	0	2	8	1	3	1	1	1	1	1	0	1	1	0
A. coremiiformis	Aspcor1	0	0	5	1	2	1	0	0	0	0	0	0	1	0
A. leporis	Asplep1	0	1	7	1	3	1	1	1	0	1	0	3	3	0
A. avenaceus	Aspave1	0	2	6	1	3	2	1	1	0	1	1	0	1	0
A. steynii	Aspste1	0	2	7	1	4	3	2	1	0	1	1	0	1	1
A. campestris	Aspcam1	0	1	3	1	2	1	0	0	0	1	0	1	0	0
A. terreus	Aspte1	0	1	4	2	3	1	1	1	0	1	0	0	1	0
A. nidulans	Aspnid1	0	3	5	2	5	2	2	0	0	1	1	2	1	1
A. niger ATCC 1015	Aspni7	0	0	6	1	0	1	1	0	0	0	0	0	0	1
A. fumigatus Af293	Aspfu1	0	1	4	1	3	1	1	1	0	1	0	1	0	0
P. digitatum	Pendi1	0	0	2	1	1	1	1	0	0	0	0	0	0	0
N. crassa	Neucr2	0	0	0	1	1	1	0	0	0	0	0	1	0	0

## Sheet: CE
Supplementary Table X. CAZy comparison
X5. Detailed comparison of Carbohydrate Esterases (CE)
		CE1	CE3	CE4	CE5	CE8	CE9	CE12	CE15	CE16
A. parasiticus	Asppar1	5	4	3	6	5	1	6	0	3
A. transmontanensis	Asptra1	5	3	3	6	5	1	6	0	3
A. arachidicola	Aspara19utr	5	3	3	8	4	1	5	0	3
A. novoparasiticus	Aspnovo1	4	3	3	15	5	1	4	0	3
A. sergii	Aspser1	5	3	3	7	6	1	5	0	3
A. flavus	Aspfl1	4	3	2	6	5	1	4	0	3
A. sojae	AsojaeX	5	3	5	5	6	1	6	0	3
A. parvisclerotigenus	Asppari1	4	3	3	6	5	1	4	0	3
A. oryzae	Aspor1	4	2	3	5	5	1	4	0	3
A. minisclerotigenes	Aspmin1	5	3	3	6	6	1	4	0	3
A. caelatus	Aspcae1	2	2	2	6	5	1	5	0	3
A. pseudocaelatus	Asppsec1	4	4	2	7	5	1	5	0	3
A. pseudotamarii	Asppset1	3	4	3	5	5	1	4	0	3
A. tamarii	Asptam1	4	2	3	7	6	1	5	0	3
A. pseudonomius	Asppsen1	3	4	3	6	4	1	3	0	3
A. nomius	Aspnom1	3	4	3	6	4	1	3	0	3
A. bombycis	Aspbom1	3	5	4	6	4	1	3	0	3
A. bertholletius	Aspber1	2	5	3	5	4	1	3	0	3
A. alliaceus	Aspalli1	5	2	3	8	3	1	3	0	3
A. albertensis	Aspalbe1	4	2	3	8	3	1	3	0	3
A. coremiiformis	Aspcor1	1	0	3	4	5	1	1	0	3
A. leporis	Asplep1	5	2	3	6	3	1	3	1	3
A. avenaceus	Aspave1	3	4	3	6	3	1	2	1	4
A. steynii	Aspste1	5	3	3	7	3	1	4	1	6
A. campestris	Aspcam1	3	2	3	3	0	1	1	0	2
A. terreus	Aspte1	4	3	3	8	1	1	2	1	5
A. nidulans	Aspnid1	3	5	6	4	3	1	2	0	4
A. niger ATCC 1015	Aspni7	2	0	3	5	3	1	2	0	4
A. fumigatus Af293	Aspfu1	3	1	4	5	4	2	3	1	4
P. digitatum	Pendi1	0	1	3	2	3	1	2	0	1
N. crassa	Neucr2	6	3	4	3	2	1	1	1	2

## Sheet: CBM
Supplementary Table X. CAZy comparison
X6. Detailed comparison of Carbohydrate Binding Modules (CBM)
		CBM1	CBM6	CBM12	CBM13	CBM14	CBM18	CBM19	CBM20	CBM21	CBM24	CBM32	CBM35	CBM38	CBM42	CBM43	CBM48	CBM50	CBM52	CBM63	CBM66	CBM67
A. parasiticus	Asppar1	5	0	0	3	1	9	1	1	1	2	2	4	0	1	5	2	12	0	1	1	0	51
A. transmontanensis	Asptra1	4	0	0	5	1	10	1	1	1	3	2	4	0	1	5	2	12	0	1	1	1	55
A. arachidicola	Aspara19utr	5	0	0	2	1	10	1	1	1	2	2	4	0	1	5	3	14	0	1	1	0	54
A. novoparasiticus	Aspnovo1	5	0	0	3	2	8	1	1	1	2	2	3	1	1	5	2	13	0	1	1	0	52
A. sergii	Aspser1	5	0	0	4	1	8	1	1	1	3	2	4	0	1	5	3	14	0	1	1	1	56
A. flavus	Aspfl1	5	0	0	2	2	4	1	1	1	3	2	3	0	1	5	3	7	0	1	0	0	41
A. sojae	AsojaeX	4	0	0	3	1	8	0	1	1	1	3	4	0	1	4	2	16	0	1	2	0	52
A. parvisclerotigenus	Asppari1	5	0	0	2	1	7	1	1	1	3	2	4	0	1	5	2	12	0	1	0	1	49
A. oryzae	Aspor1	4	0	0	3	1	6	1	1	1	2	2	2	0	1	5	2	9	0	1	0	0	41
A. minisclerotigenes	Aspmin1	5	0	0	4	1	7	1	1	1	3	2	4	0	1	5	3	11	0	1	1	0	51
A. caelatus	Aspcae1	2	0	0	3	2	4	1	1	0	2	3	4	0	1	4	3	7	0	0	1	0	38
A. pseudocaelatus	Asppsec1	5	0	0	4	1	5	1	1	1	4	3	4	0	1	5	3	8	0	1	1	1	49
A. pseudotamarii	Asppset1	3	0	1	4	1	8	0	1	1	3	2	4	0	1	5	3	12	0	1	0	1	51
A. tamarii	Asptam1	5	0	0	3	2	5	1	1	1	3	2	4	0	1	5	3	7	0	1	0	1	45
A. pseudonomius	Asppsen1	5	1	0	5	1	11	1	1	2	3	2	3	0	1	5	3	13	0	1	0	1	59
A. nomius	Aspnom1	4	1	0	5	1	9	1	1	1	3	2	3	0	1	5	3	9	0	1	0	0	50
A. bombycis	Aspbom1	5	0	0	3	1	9	1	1	1	2	3	4	0	1	5	3	11	0	1	0	1	52
A. bertholletius	Aspber1	3	0	0	3	0	8	1	1	1	2	3	3	0	2	5	3	9	0	1	1	0	46
A. alliaceus	Aspalli1	4	0	0	2	0	6	1	1	1	2	3	3	1	0	5	2	8	0	1	1	0	41
A. albertensis	Aspalbe1	5	0	0	2	0	10	1	1	1	2	3	3	1	0	5	3	7	0	1	1	0	46
A. coremiiformis	Aspcor1	4	0	0	2	0	7	1	1	1	0	2	1	0	0	5	2	2	0	1	0	0	29
A. leporis	Asplep1	4	0	0	2	0	8	1	3	1	3	3	3	0	1	4	2	12	0	1	0	1	49
A. avenaceus	Aspave1	2	0	0	3	0	9	1	1	1	2	1	3	0	0	5	3	10	0	1	0	0	42
A. steynii	Aspste1	9	0	0	1	0	11	0	3	1	0	2	3	0	1	3	3	11	0	1	0	0	49
A. campestris	Aspcam1	6	1	0	0	1	9	0	1	1	1	4	0	0	0	2	3	9	0	0	0	0	38
A. terreus	Aspte1	15	1	0	1	0	10	0	4	1	2	1	3	0	1	3	3	14	0	1	1	0	61
A. nidulans	Aspnid1	7	1	0	0	1	13	0	4	1	1	1	3	0	1	3	3	15	0	1	0	2	57
A. niger ATCC 1015	Aspni7	8	0	0	1	1	9	0	2	1	2	0	2	0	1	5	3	8	0	1	0	0	44
A. fumigatus Af293	Aspfu1	17	0	0	1	1	6	1	4	1	3	1	3	1	1	4	2	8	0	1	0	0	55
P. digitatum	Pendi1	4	0	0	0	0	7	0	2	1	1	0	0	0	1	3	2	8	0	1	0	0	30
N. crassa	Neucr2	21	0	0	1	0	6	0	3	2	5	1	0	1	0	1	4	8	1	0	0	0	54

## Sheet: AA
Supplementary Table X. CAZy comparison
X7. Detailed comparison of Auxiliary Activities (AA)
		AA1	AA1_2	AA1_3	AA2	AA2_cyt	AA3	AA3_1	AA3_2	AA3_3	AA3_4	AA4	AA5_1	AA5_2	AA6	AA7	AA8	AA9	AA11	AA12	AA13
A. parasiticus	Asppar1	6	3	7	0	0	1	3	31	2	1	3	0	2	2	3	3	9	4	0	1	81
A. transmontanensis	Asptra1	6	3	6	0	0	1	3	32	2	1	3	0	2	1	4	3	10	4	0	1	82
A. arachidicola	Aspara19utr	6	2	5	0	0	4	3	34	2	1	3	0	2	1	4	3	9	4	0	1	84
A. novoparasiticus	Aspnovo1	8	3	6	0	0	2	3	37	2	1	3	0	2	2	3	3	9	5	0	1	90
A. sergii	Aspser1	7	3	5	0	0	1	3	31	2	1	4	0	2	1	5	3	9	4	0	1	82
A. flavus	Aspfl1	6	2	3	0	0	2	3	28	2	1	0	0	2	1	3	3	7	5	0	1	69
A. sojae	AsojaeX	6	3	6	0	0	1	3	32	2	1	3	0	2	2	6	4	9	4	0	1	85
A. parvisclerotigenus	Asppari1	6	2	3	0	0	2	3	25	2	1	1	0	2	1	4	3	8	4	0	1	68
A. oryzae	Aspor1	5	2	2	0	0	2	3	26	2	1	1	0	2	1	3	2	8	4	0	1	65
A. minisclerotigenes	Aspmin1	6	3	4	0	0	3	3	28	2	1	2	0	2	1	3	3	7	5	0	1	74
A. caelatus	Aspcae1	5	2	4	0	0	3	2	21	2	0	1	0	3	1	4	3	7	4	0	1	63
A. pseudocaelatus	Asppsec1	7	2	5	0	0	3	3	31	2	1	1	0	3	1	4	3	9	4	0	1	80
A. pseudotamarii	Asppset1	6	3	3	1	0	2	3	31	2	0	1	0	2	1	3	3	10	4	0	1	76
A. tamarii	Asptam1	6	3	4	0	0	3	3	28	2	0	0	0	2	1	3	3	9	4	0	1	72
A. pseudonomius	Asppsen1	6	2	3	0	0	3	3	30	2	0	1	0	2	1	4	3	10	4	0	1	75
A. nomius	Aspnom1	6	2	3	0	0	2	3	31	2	0	1	0	2	1	3	3	10	4	0	1	74
A. bombycis	Aspbom1	6	2	5	1	0	2	3	29	1	1	1	0	2	1	7	3	10	4	0	1	79
A. bertholletius	Aspber1	6	2	5	0	0	2	3	26	1	0	1	0	2	1	4	3	8	4	0	1	69
A. alliaceus	Aspalli1	7	1	4	0	0	2	3	22	1	0	1	0	2	1	5	3	7	6	0	1	66
A. albertensis	Aspalbe1	6	1	4	0	0	1	3	25	1	1	1	0	2	1	5	3	7	5	0	1	67
A. coremiiformis	Aspcor1	4	1	2	0	0	0	2	13	0	0	0	0	1	1	1	3	5	3	0	0	36
A. leporis	Asplep1	5	1	3	0	0	2	2	23	1	0	1	0	3	2	4	3	12	4	0	2	68
A. avenaceus	Aspave1	4	1	3	0	0	2	3	22	1	1	1	0	1	1	5	3	9	4	0	1	62
A. steynii	Aspste1	4	0	3	0	0	1	3	27	2	0	1	0	1	1	2	2	11	4	0	2	64
A. campestris	Aspcam1	3	0	3	0	0	2	0	11	1	0	2	0	3	1	2	0	5	2	0	1	36
A. terreus	Aspte1	5	2	2	0	0	2	4	17	1	0	0	0	1	1	3	2	12	3	0	2	57
A. nidulans	Aspnid1	5	0	3	0	0	1	1	22	1	1	2	0	0	1	1	2	10	2	0	2	54
A. niger ATCC 1015	Aspni7	4	3	7	0	0	2	2	26	2	0	1	0	0	1	3	2	7	2	0	0	62
A. fumigatus Af293	Aspfu1	2	2	1	0	2	1	2	9	0	0	1	0	1	1	1	2	7	3	0	0	35
P. digitatum	Pendi1	2	2	2	0	0	3	1	11	0	0	1	0	0	1	1	0	1	2	0	0	27
N. crassa	Neucr2	0	2	8	0	0	2	2	2	1	0	0	1	1	1	2	5	14	4	3	1	49

## Sheet: cellulose
Supplementary Table X. CAZy comparison
X8. Cellulose-related families
		GH1	GH3	GH3	GH5_4	GH5_5	GH5_22	GH6	GH7	GH12	GH45	GH131	AA9	Total	Total
		BGL	BGL	BGL/BXL	EGL	EGL	EGL	CBH	CBH	EGL/CBH	EGL	EGL	LPMO	CAZymes	without BGL
A. parasiticus	Asppar1	4	15	2	1	2	1	1	3	5	1	2	9	46	25
A. transmontanensis	Asptra1	3	15	3	1	2	1	1	3	5	0	2	10	46	25
A. arachidicola	Aspara19utr	3	14	3	1	2	1	1	3	5	0	2	9	44	24
A. novoparasiticus	Aspnovo1	4	15	3	1	2	1	1	3	5	0	2	9	46	24
A. sergii	Aspser1	3	16	2	1	2	1	1	3	5	0	2	9	45	24
A. flavus	Aspfl1	3	15	2	1	2	1	1	3	5	1	3	7	44	24
A. sojae	AsojaeX	3	17	4	1	2	1	1	3	5	1	1	9	48	24
A. parvisclerotigenus	Asppari1	3	14	2	1	2	1	1	3	4	0	2	8	41	22
A. oryzae	Aspor1	3	14	2	1	2	1	1	3	4	0	1	8	40	21
A. minisclerotigenes	Aspmin1	3	14	1	1	2	1	1	3	4	0	2	7	39	21
A. caelatus	Aspcae1	4	15	1	1	1	1	1	3	2	0	2	7	38	18
A. pseudocaelatus	Asppsec1	6	17	2	1	2	1	1	3	5	0	3	9	50	25
A. pseudotamarii	Asppset1	5	16	2	1	2	1	1	3	5	0	3	10	49	26
A. tamarii	Asptam1	6	16	3	1	3	1	1	3	5	0	2	9	50	25
A. pseudonomius	Asppsen1	3	13	1	1	2	1	1	3	5	0	2	10	42	25
A. nomius	Aspnom1	3	14	1	1	2	1	1	3	5	0	2	10	43	25
A. bombycis	Aspbom1	3	17	3	1	2	1	1	3	4	0	2	10	47	24
A. bertholletius	Aspber1	3	15	1	1	2	2	1	3	4	0	2	8	42	23
A. alliaceus	Aspalli1	3	12	1	1	3	1	1	3	7	1	2	7	42	26
A. albertensis	Aspalbe1	3	12	1	1	3	1	1	3	7	1	2	7	42	26
A. coremiiformis	Aspcor1	1	17	0	1	2	1	1	3	4	1	1	5	37	19
A. leporis	Asplep1	4	15	2	1	3	2	1	3	4	0	2	12	49	28
A. avenaceus	Aspave1	2	13	1	1	2	1	1	2	3	0	1	9	36	20
A. steynii	Aspste1	5	17	1	1	3	3	2	3	2	0	2	11	50	27
A. campestris	Aspcam1	1	8	1	1	3	1	2	3	2	0	1	5	28	18
A. terreus	Aspte1	3	11	2	1	3	2	2	4	6	0	1	12	47	31
A. nidulans	Aspnid1	4	15	1	1	2	0	2	3	1	1	1	10	41	21
A. niger ATCC 1015	Aspni7	3	14	1	0	3	0	2	2	4	0	1	7	37	19
A. fumigatus Af293	Aspfu1	5	12	1	1	4	1	1	4	4	1	2	7	43	25
P. digitatum	Pendi1	3	9	2	1	3	0	1	2	2	0	1	1	25	11
N. crassa	Neucr2	2	9	0	0	1	0	3	5	2	1	3	14	40	29

## Sheet: xylan
Supplementary Table X. CAZy comparison
X9. Xylan-related families
		GH3	GH3	GH10	GH11	GH30_7	GH43	GH43	GH43	GH51	GH54	GH62	GH67	GH115	CE1	CE5	CE15	CE16	Total
		BXL	BGL/BXL	XLN	XLN	XBH	BXL	ABF/BXL	ABF	ABF	ABF	AXH	AGU	AGU	AXE/FAE	AXE	GE	AXE	CAZymes
A. parasiticus	Asppar1	4	2	4	4	0	2	4	7	3	1	2	1	4	5	6	0	3	52
A. transmontanensis	Asptra1	4	3	4	4	0	2	5	7	3	1	2	1	4	5	6	0	3	54
A. arachidicola	Aspara19utr	3	3	4	4	0	2	5	7	3	1	2	1	4	5	8	0	3	55
A. novoparasiticus	Aspnovo1	4	3	4	4	0	2	5	7	3	1	2	1	3	4	15	0	3	61
A. sergii	Aspser1	4	2	4	4	0	2	5	7	3	1	2	1	4	5	7	0	3	54
A. flavus	Aspfl1	4	2	4	4	0	1	6	7	4	1	2	1	3	4	6	0	3	52
A. sojae	AsojaeX	3	4	4	4	0	1	6	7	3	1	2	1	3	5	5	0	3	52
A. parvisclerotigenus	Asppari1	4	2	4	4	0	2	5	7	4	1	2	1	3	4	6	0	3	52
A. oryzae	Aspor1	4	2	4	4	0	2	3	7	3	1	2	1	4	4	5	0	3	49
A. minisclerotigenes	Aspmin1	4	1	5	4	0	1	6	7	3	1	2	1	3	5	6	0	3	52
A. caelatus	Aspcae1	3	1	3	3	0	1	6	6	3	1	2	1	2	2	6	0	3	43
A. pseudocaelatus	Asppsec1	4	2	5	4	0	2	6	7	4	1	2	1	2	4	7	0	3	54
A. pseudotamarii	Asppset1	4	2	4	4	0	2	5	7	4	1	2	1	2	3	5	0	3	49
A. tamarii	Asptam1	2	3	4	4	0	2	6	7	4	1	2	1	2	4	7	0	3	52
A. pseudonomius	Asppsen1	3	1	2	3	0	2	4	9	3	1	2	1	3	3	6	0	3	46
A. nomius	Aspnom1	3	1	2	3	0	1	5	9	3	1	2	1	3	3	6	0	3	46
A. bombycis	Aspbom1	2	3	2	3	0	2	4	8	3	1	1	1	3	3	6	0	3	45
A. bertholletius	Aspber1	1	1	2	2	0	1	4	8	4	2	1	1	0	2	5	0	3	37
A. alliaceus	Aspalli1	2	1	5	6	0	1	1	7	4	0	3	1	1	5	8	0	3	48
A. albertensis	Aspalbe1	1	1	5	6	0	1	2	7	4	0	3	1	0	4	8	0	3	46
A. coremiiformis	Aspcor1	1	0	2	2	0	1	1	3	2	0	0	0	0	1	4	0	3	20
A. leporis	Asplep1	1	2	5	3	0	2	4	8	3	1	6	1	0	5	6	1	3	51
A. avenaceus	Aspave1	1	1	2	2	0	0	3	8	4	0	1	1	1	3	6	1	4	38
A. steynii	Aspste1	3	1	3	4	0	2	6	8	4	1	1	1	2	5	7	1	6	55
A. campestris	Aspcam1	0	1	2	2	0	1	2	7	3	0	1	0	1	3	3	0	2	28
A. terreus	Aspte1	3	2	4	2	1	2	5	6	4	1	3	2	2	4	8	1	5	55
A. nidulans	Aspnid1	2	1	3	2	0	0	3	8	2	1	2	1	1	3	4	0	4	37
A. niger ATCC 1015	Aspni7	1	1	2	3	0	0	3	2	4	1	1	1	0	2	5	0	4	30
A. fumigatus Af293	Aspfu1	2	1	4	4	0	2	4	5	2	1	2	1	1	3	5	1	4	42
P. digitatum	Pendi1	1	2	1	1	0	0	0	1	2	1	0	1	0	0	2	0	1	13
N. crassa	Neucr2	1	0	4	2	0	1	1	4	1	1	0	1	1	6	3	1	2	29

## Sheet: pectin
Supplementary Table X. CAZy comparison
X10. Pectin-related families
		GH2	GH5_16	GH28	GH35	GH43	GH43	GH51	GH53	GH54	GH78	GH88	GH93	GH105	PL1	PL1_2	PL1_4	PL1_7	PL3_2	PL4	PL9_3	PL11	CE8	CE12	Total
		LAC	endo1,6-gal	PGA/PGX/RHG/RGX/XGH	LAC	ABN	ABF	ABF	GAL	ABF	RHA	UGH	ABX	URGH	PLY	PLY	PEL	PLY	PLY	RGL	PLY	RGL	PME	RGAE	CAZymes
A. parasiticus	Asppar1	3	1	23	8	5	7	3	2	1	13	3	4	4	0	2	7	2	3	4	1	0	5	6	107
A. transmontanensis	Asptra1	3	1	21	6	4	7	3	1	1	11	2	4	4	0	2	8	2	3	4	1	0	5	6	99
A. arachidicola	Aspara19utr	3	1	22	7	4	7	3	1	1	11	3	4	4	0	2	7	2	3	3	1	0	4	5	98
A. novoparasiticus	Aspnovo1	3	1	20	6	5	7	3	1	1	9	3	4	4	0	2	7	2	3	3	1	0	5	4	94
A. sergii	Aspser1	3	1	25	7	5	7	3	2	1	12	3	4	4	1	2	8	2	3	5	1	0	6	5	110
A. flavus	Aspfl1	3	1	21	8	5	7	4	2	1	12	3	3	4	0	2	8	2	3	3	1	0	5	4	102
A. sojae	AsojaeX	3	1	24	7	4	7	3	2	1	12	3	4	4	0	2	8	2	3	4	1	0	6	6	107
A. parvisclerotigenus	Asppari1	3	1	22	8	5	7	4	1	1	12	2	3	4	0	2	8	2	3	3	1	0	5	4	101
A. oryzae	Aspor1	2	1	21	7	5	7	3	1	1	10	3	3	4	0	2	8	2	3	4	1	0	5	4	97
A. minisclerotigenes	Aspmin1	3	1	23	8	5	7	3	2	1	10	3	4	4	0	2	8	2	3	4	1	0	6	4	104
A. caelatus	Aspcae1	2	0	14	3	4	6	3	2	1	10	1	4	4	0	2	7	1	2	4	1	0	5	5	81
A. pseudocaelatus	Asppsec1	3	1	19	7	5	7	4	2	1	11	3	5	4	0	2	9	2	3	4	1	0	5	5	103
A. pseudotamarii	Asppset1	3	1	19	6	5	7	4	2	1	10	3	5	4	0	2	10	2	3	4	1	0	5	4	101
A. tamarii	Asptam1	3	1	19	6	4	7	4	1	1	12	3	3	4	0	2	10	2	3	4	1	0	6	5	101
A. pseudonomius	Asppsen1	2	1	16	4	6	9	3	1	1	8	2	3	3	0	2	9	1	3	3	1	0	4	3	85
A. nomius	Aspnom1	2	1	17	4	6	9	3	1	1	8	2	3	3	0	2	8	1	3	3	1	0	4	3	85
A. bombycis	Aspbom1	2	1	19	6	4	8	3	1	1	8	2	3	4	0	2	7	1	3	3	1	0	4	3	86
A. bertholletius	Aspber1	2	1	16	6	5	8	4	1	2	8	2	4	4	0	2	7	1	3	2	1	0	4	3	86
A. alliaceus	Aspalli1	2	1	14	6	4	7	4	1	0	7	2	2	3	0	2	8	1	3	3	1	0	3	3	77
A. albertensis	Aspalbe1	2	1	15	4	4	7	4	1	0	6	2	2	3	0	2	8	1	3	3	1	0	3	3	75
A. coremiiformis	Aspcor1	2	0	10	2	3	3	2	1	0	1	0	1	3	0	0	5	1	2	0	0	0	5	1	42
A. leporis	Asplep1	4	1	16	4	6	8	3	1	1	5	2	3	3	0	1	7	1	3	2	1	0	3	3	78
A. avenaceus	Aspave1	4	1	13	5	3	8	4	1	0	9	0	2	4	0	2	6	1	3	2	1	1	3	2	75
A. steynii	Aspste1	4	1	14	6	3	8	4	2	1	13	3	3	3	0	2	7	1	4	3	1	1	3	4	91
A. campestris	Aspcam1	1	0	2	1	3	7	3	1	0	1	0	1	2	0	1	3	1	2	0	1	0	0	1	31
A. terreus	Aspte1	4	1	8	4	6	6	4	1	1	4	0	4	2	0	1	4	2	3	2	1	0	1	2	61
A. nidulans	Aspnid1	6	1	11	4	6	8	2	1	1	9	3	2	4	0	3	5	2	5	2	1	1	3	2	82
A. niger ATCC 1015	Aspni7	2	1	21	5	5	2	4	1	1	9	1	1	2	0	0	6	1	0	1	0	0	3	2	68
A. fumigatus Af293	Aspfu1	3	1	13	5	5	5	2	1	1	5	2	3	3	0	1	4	1	3	2	1	0	4	3	68
P. digitatum	Pendi1	2	0	8	4	2	1	2	1	1	4	0	2	1	0	0	2	1	1	1	0	0	3	2	38
N. crassa	Neucr2	3	1	2	2	0	4	1	1	1	2	0	2	2	0	0	0	1	1	0	0	0	2	1	26

[truncated: 5 more sheets: inulin, mannan, xyloglucan, starch, comparison]
