# Supplementary material for: A comparative genomics study of 23 Aspergillus species from section Flavi
Source: Nat Commun. 2020 Feb 27;11:1106. doi: 10.1038/s41467-019-14051-y (PMC7046712; doi:10.1038/s41467-019-14051-y)
Supplement: Supplementary file 6 — Supplementary Data 3 [file 41467_2019_14051_MOESM6_ESM.zip]

Archive with 1 entries (1 files):
- NCOMMS-19-11952B  Supplementary Data 3.csv
