# Supplementary material for: A comparative genomics study of 23 Aspergillus species from section Flavi
Source: Nat Commun. 2020 Feb 27;11:1106. doi: 10.1038/s41467-019-14051-y (PMC7046712; doi:10.1038/s41467-019-14051-y)
Supplement: Supplementary file 6 — Supplementary Data 3 [file 41467_2019_14051_MOESM6_ESM.zip › NCOMMS-19-11952B Supplementary Data 3.csv]

real_name	protein_id	backbonetype	cluster_size	clusterFamily
A. flavus	25511	NRPS	15	53
A. flavus	25537	NRPS	20	53
A. flavus	25742	NRPS	39	10
A. flavus	25756	HYBRID	39	10
A. flavus	25767	PKS	39	10
A. flavus	25980	NRPS	4	404
A. flavus	26124	NRPS	24	19
A. flavus	26130	NRPS-Like	24	19
A. flavus	26298	DMAT	1	154
A. flavus	26370	PKS	7	408
A. flavus	26913	NRPS-Like	9	146
A. flavus	27391	PKS-Like	7	375
A. flavus	27488	DMAT	15	128
A. flavus	27489	NRPS	15	128
A. flavus	28105	PKS-Like	8	38
A. flavus	28106	NRPS	8	38
A. flavus	28277	DMAT	19	59
A. flavus	28407	NRPS	25	35
A. flavus	28526	NRPS-Like	8	394
A. flavus	28576	PKS	7	93
A. flavus	28752	NRPS-Like	14	150
A. flavus	29142	NRPS	9	364
A. flavus	29284	NRPS-Like	17	401
A. flavus	30154	PKS	10	112
A. flavus	30177	NRPS	12	153
A. flavus	30181	PKS-Like	10	374
A. flavus	30445	NRPS-Like	12	138
A. flavus	30516	NRPS	15	28
A. flavus	30796	DMAT	6	149
A. flavus	31490	PKS	19	145
A. flavus	31551	DMAT	14	117
A. flavus	31729	PKS	20	139
A. flavus	31732	PKS	20	139
A. flavus	31852	PKS	17	101
A. flavus	31888	DMAT	15	111
A. flavus	31906	PKS-Like	13	132
A. flavus	31912	PKS	13	132
A. flavus	31968	PKS-Like	24	376
A. flavus	32068	NRPS-Like	10	114
A. flavus	32114	PKS	21	66
A. flavus	32116	PKS	21	66
A. flavus	32133	NRPS-Like	9	142
A. flavus	32201	NRPS-Like	4	9
A. flavus	32346	NRPS-Like	13	393
A. flavus	32552	NRPS-Like	1	148
A. flavus	32575	PKS	7	178
A. flavus	32854	PKS	8	65
A. flavus	32936	NRPS	7	389
A. flavus	33258	PKS	16	90
A. flavus	33507	NRPS	6	89
A. flavus	33626	HYBRID	15	141
A. flavus	33627	NRPS	15	141
A. flavus	33672	NRPS	7	369
A. flavus	33676	NRPS	7	369
A. flavus	33676	NRPS	3	370
A. flavus	34497	NRPS-Like	24	398
A. flavus	34500	NRPS-Like	24	398
A. flavus	34601	PKS	8	140
A. flavus	34747	NRPS-Like	15	3
A. flavus	34755	PKS	1	73
A. flavus	34786	NRPS	9	77
A. flavus	34854	DMAT	7	13
A. flavus	34927	DMAT	13	91
A. flavus	35587	PKS	9	144
A. flavus	35721	DMAT	8	136
A. flavus	35737	NRPS	13	43
A. flavus	35830	PKS	23	106
A. flavus	35839	NRPS	23	106
A. flavus	35839	NRPS	7	106
A. flavus	35903	PKS	10	102
A. flavus	36414	NRPS	8	130
A. flavus	36626	PKS	18	151
A. flavus	36758	PKS-Like	28	119
A. flavus	36760	PKS	28	119
A. flavus	36760	PKS	28	119
A. flavus	36767	DMAT	20	118
A. flavus	36768	HYBRID	20	118
A. flavus	36786	NRPS	20	118
A. flavus	36786	NRPS	10	118
A. flavus	37342	PKS	14	359
A. flavus	37377	NRPS-Like	14	357
A. flavus	37735	PKS	4	37
A. flavus	37774	PKS	13	81
A. flavus	37870	PKS	8	385
A. flavus	37881	NRPS-Like	6	356
A. flavus	38047	PKS-Like	13	121
A. fumigatus Af293	1586	NRPS	20	388
A. fumigatus Af293	1638	PKS	6	120
A. fumigatus Af293	1759	PKS	28	16
A. fumigatus Af293	2198	PKS-Like	5	121
A. fumigatus Af293	3230	PKS	12	102
A. fumigatus Af293	3269	DMAT	12	13
A. fumigatus Af293	3274	DMAT	12	13
A. fumigatus Af293	3408	PKS	6	87
A. fumigatus Af293	3515	PKS-Like	6	31
A. fumigatus Af293	3519	PKS	7	NA
A. fumigatus Af293	3529	NRPS-Like	1	114
A. fumigatus Af293	3596	NRPS	25	370
A. fumigatus Af293	3602	NRPS	25	370
A. fumigatus Af293	3675	PKS-Like	9	375
A. fumigatus Af293	4427	NRPS	23	54
A. fumigatus Af293	4428	DMAT	23	54
A. fumigatus Af293	4503	NRPS-Like	14	118
A. fumigatus Af293	4506	NRPS	14	118
A. fumigatus Af293	4602	PKS	17	133
A. fumigatus Af293	4656	NRPS	8	46
A. fumigatus Af293	4678	PKS	16	65
A. fumigatus Af293	5566	NRPS	9	364
A. fumigatus Af293	5879	PKS	27	33
A. fumigatus Af293	6799	NRPS-Like	15	397
A. fumigatus Af293	7048	NRPS	11	179
A. fumigatus Af293	7516	NRPS-Like	8	82
A. fumigatus Af293	7929	NRPS-Like	5	356
A. fumigatus Af293	8033	NRPS	18	180
A. fumigatus Af293	8038	NRPS	18	180
A. fumigatus Af293	8266	NRPS	8	NA
A. fumigatus Af293	8269	NRPS	8	NA
A. fumigatus Af293	82	PKS	8	78
A. fumigatus Af293	8447	PKS	21	390
A. fumigatus Af293	8527	PKS	7	88
A. fumigatus Af293	8528	DMAT	7	88
A. fumigatus Af293	903	NRPS	9	405
A. fumigatus Af293	9170	NRPS	14	181
A. fumigatus Af293	9173	DMAT	14	181
A. fumigatus Af293	9177	DMAT	14	181
A. fumigatus Af293	9189	PKS	24	110
A. fumigatus Af293	9205	HYBRID	24	110
A. fumigatus Af293	9214	DMAT	1	154
A. fumigatus Af293	9313	NRPS-Like	1	113
A. fumigatus Af293	9385	PKS	1	NA
A. nidulans	10275	NRPS	12	364
A. nidulans	10432	PKS-Like	9	NA
A. nidulans	10599	NRPS-Like	1	397
A. nidulans	1298	PKS-Like	39	62
A. nidulans	1303	NRPS	39	62
A. nidulans	1325	PKS	39	62
A. nidulans	1325	PKS	12	62
A. nidulans	1331	PKS	16	10
A. nidulans	1426	DMAT	7	NA
A. nidulans	1544	NRPS-Like	14	391
A. nidulans	1584	PKS	13	85
A. nidulans	1666	PKS	5	102
A. nidulans	2208	NRPS-Like	17	356
A. nidulans	2561	PKS	9	NA
A. nidulans	2563	PKS	9	NA
A. nidulans	2697	NRPS	12	183
A. nidulans	2698	NRPS-Like	12	183
A. nidulans	3097	PKS	13	184
A. nidulans	309	NRPS-Like	9	134
A. nidulans	3112	PKS	16	145
A. nidulans	3304	PKS-Like	4	121
A. nidulans	3694	PKS-Like	26	119
A. nidulans	3705	PKS	26	119
A. nidulans	3717	PKS	8	185
A. nidulans	3776	PKS	18	186
A. nidulans	3780	NRPS-Like	18	186
A. nidulans	3795	PKS	5	187
A. nidulans	4011	NRPS	5	370
A. nidulans	4290	PKS	17	88
A. nidulans	4856	DMAT	18	188
A. nidulans	4865	PKS	18	188
A. nidulans	5080	NRPS-Like	14	189
A. nidulans	5081	NRPS	14	189
A. nidulans	522	NRPS	13	182
A. nidulans	5256	PKS-Like	9	375
A. nidulans	5447	NRPS	4	405
A. nidulans	5674	PKS	17	7
A. nidulans	5677	PKS	17	7
A. nidulans	6139	NRPS	8	389
A. nidulans	6226	PKS	17	81
A. nidulans	6652	PKS	24	33
A. nidulans	6805	NRPS	2	407
A. nidulans	6873	PKS	16	57
A. nidulans	6980	PKS	1	NA
A. nidulans	7354	NRPS-Like	9	357
A. nidulans	7468	PKS	9	190
A. nidulans	7741	PKS	13	191
A. nidulans	7744	PKS	13	191
A. nidulans	7774	NRPS-Like	9	114
A. nidulans	8092	DMAT	1	NA
A. nidulans	8156	NRPS-Like	20	148
A. nidulans	8327	NRPS	5	192
A. nidulans	8329	PKS	5	192
A. nidulans	8414	DMAT	16	8
A. nidulans	8415	DMAT	16	8
A. nidulans	8419	NRPS	16	8
A. nidulans	8432	PKS	13	193
A. nidulans	8696	NRPS-Like	1	15
A. nidulans	8707	PKS	13	132
A. nidulans	8713	PKS-Like	13	132
A. nidulans	8831	PKS	18	377
A. nidulans	8877	PKS	25	399
A. nidulans	9227	NRPS-Like	2	NA
A. nidulans	9549	NRPS-Like	9	194
A. nidulans	9564	NRPS	3	19
A. nidulans	9675	PKS	10	4
A. nidulans	9705	HYBRID	18	51
A. nidulans	9785	DMAT	1	NA
A. nidulans	9811	NRPS	14	87
A. nidulans	9822	NRPS-Like	20	34
A. nidulans	9823	DMAT	20	34
A. niger ATCC 1015	1079950	NRPS	45	374
A. niger ATCC 1015	1080089	PKS	45	374
A. niger ATCC 1015	1080257	PKS-Like	45	374
A. niger ATCC 1015	1148627	PKS	45	374
A. niger ATCC 1015	1082121	NRPS-Like	12	15
A. niger ATCC 1015	1117738	NRPS-Like	12	15
A. niger ATCC 1015	1082594	NRPS-Like	10	357
A. niger ATCC 1015	1083843	PKS-Like	8	375
A. niger ATCC 1015	1084740	PKS	16	132
A. niger ATCC 1015	1163079	PKS-Like	16	132
A. niger ATCC 1015	1085888	NRPS-Like	23	114
A. niger ATCC 1015	1087173	HYBRID	23	74
A. niger ATCC 1015	1088618	PKS	4	385
A. niger ATCC 1015	1092575	NRPS-Like	10	400
A. niger ATCC 1015	1094020	NRPS-Like	6	19
A. niger ATCC 1015	1095656	PKS	1	210
A. niger ATCC 1015	1099425	PKS	6	102
A. niger ATCC 1015	1099903	HYBRID	13	87
A. niger ATCC 1015	1102698	NRPS	26	101
A. niger ATCC 1015	1103566	NRPS	17	35
A. niger ATCC 1015	1104204	PKS	13	204
A. niger ATCC 1015	1104411	PKS	32	197
A. niger ATCC 1015	1108909	NRPS	4	NA
A. niger ATCC 1015	1109472	PKS	11	200
A. niger ATCC 1015	1110824	NRPS	12	364
A. niger ATCC 1015	1111323	HYBRID	36	38
A. niger ATCC 1015	1112058	HYBRID	12	211
A. niger ATCC 1015	1112167	PKS	13	88
A. niger ATCC 1015	1114420	PKS-Like	11	375
A. niger ATCC 1015	1114543	NRPS-Like	21	396
A. niger ATCC 1015	1114546	NRPS	21	396
A. niger ATCC 1015	1114952	NRPS-Like	8	207
A. niger ATCC 1015	1115863	HYBRID	5	212
A. niger ATCC 1015	1116441	PKS	24	114
A. niger ATCC 1015	1156292	NRPS-Like	24	114
A. niger ATCC 1015	1116473	NRPS	7	87
A. niger ATCC 1015	1119191	PKS	13	198
A. niger ATCC 1015	1119988	PKS	9	364
A. niger ATCC 1015	1088618	PKS	29	385
A. niger ATCC 1015	1121186	NRPS-Like	29	385
A. niger ATCC 1015	1122199	HYBRID	9	203
A. niger ATCC 1015	1123159	PKS	22	18
A. niger ATCC 1015	1123743	NRPS-Like	1	113
A. niger ATCC 1015	1125648	PKS	18	18
A. niger ATCC 1015	1126346	PKS	6	209
A. niger ATCC 1015	1177621	NRPS-Like	6	209
A. niger ATCC 1015	1126849	PKS	16	65
A. niger ATCC 1015	1126920	PKS	14	202
A. niger ATCC 1015	1126949	NRPS	3	214
A. niger ATCC 1015	1128344	HYBRID	11	38
A. niger ATCC 1015	1135841	PKS	8	84
A. niger ATCC 1015	1151290	PKS	23	57
A. niger ATCC 1015	1152150	NRPS-Like	11	365
A. niger ATCC 1015	1153534	PKS	17	26
A. niger ATCC 1015	1154267	PKS	33	53
A. niger ATCC 1015	1154309	NRPS-Like	17	40
A. niger ATCC 1015	1223918	PKS	17	40
A. niger ATCC 1015	1156426	PKS	10	196
A. niger ATCC 1015	1158197	NRPS	8	NA
A. niger ATCC 1015	1159236	PKS	21	201
A. niger ATCC 1015	1159456	PKS	23	16
A. niger ATCC 1015	1161952	DMAT	17	205
A. niger ATCC 1015	1083446	PKS	15	195
A. niger ATCC 1015	1162446	PKS	15	195
A. niger ATCC 1015	1150307	PKS	8	358
A. niger ATCC 1015	1163045	PKS	8	358
A. niger ATCC 1015	1164062	NRPS	15	378
A. niger ATCC 1015	1164213	DMAT	6	208
A. niger ATCC 1015	1165581	PKS-Like	10	121
A. niger ATCC 1015	1166499	NRPS	15	32
A. niger ATCC 1015	1167936	PKS	10	NA
A. niger ATCC 1015	1168194	PKS	19	120
A. niger ATCC 1015	1168636	NRPS	9	405
A. niger ATCC 1015	1170655	HYBRID	4	213
A. niger ATCC 1015	1150307	PKS	31	358
A. niger ATCC 1015	1163045	PKS	31	358
A. niger ATCC 1015	1172138	NRPS	31	358
A. niger ATCC 1015	1172993	NRPS-Like	2	114
A. niger ATCC 1015	1177761	NRPS	9	46
A. niger ATCC 1015	1184525	NRPS-Like	1	148
A. niger ATCC 1015	1186328	NRPS	2	NA
A. niger ATCC 1015	1186498	NRPS	15	370
A. niger ATCC 1015	1186592	TC	5	143
A. niger ATCC 1015	1188722	HYBRID	24	206
A. niger ATCC 1015	1188789	NRPS-Like	15	396
A. niger ATCC 1015	1189171	NRPS	2	388
A. niger ATCC 1015	188697	PKS	10	71
A. niger ATCC 1015	39114	NRPS-Like	16	356
A. niger ATCC 1015	1224252	PKS	16	356
A. niger ATCC 1015	44571	NRPS	20	199
A. niger ATCC 1015	45003	PKS-Like	16	374
A. oryzae	10013	PKS	17	112
A. oryzae	10039	NRPS	1	153
A. oryzae	10042	PKS-Like	8	374
A. oryzae	1025	DMAT	8	91
A. oryzae	10278	NRPS-Like	11	138
A. oryzae	10618	DMAT	8	149
A. oryzae	10870	PKS	7	408
A. oryzae	1096	DMAT	1	13
A. oryzae	11046	NRPS	15	89
A. oryzae	110	PKS	12	96
A. oryzae	11154	HYBRID	14	141
A. oryzae	11155	NRPS	14	141
A. oryzae	11207	NRPS	8	370
A. oryzae	11594	NRPS-Like	11	9
A. oryzae	11656	NRPS-Like	2	142
A. oryzae	11670	PKS	15	66
A. oryzae	11672	PKS	15	66
A. oryzae	1168	NRPS	15	77
A. oryzae	11715	NRPS-Like	3	114
A. oryzae	11869	PKS-Like	14	376
A. oryzae	11917	PKS	18	132
A. oryzae	11924	PKS-Like	18	132
A. oryzae	11946	DMAT	15	111
A. oryzae	1194	PKS	7	73
A. oryzae	11976	PKS	6	101
A. oryzae	1202	NRPS-Like	7	3
A. oryzae	1335	PKS	3	140
A. oryzae	1425	NRPS-Like	11	398
A. oryzae	1427	NRPS-Like	11	398
A. oryzae	2039	NRPS-Like	1	109
A. oryzae	2043	NRPS	13	53
A. oryzae	2076	NRPS	27	53
A. oryzae	2271	NRPS	37	10
A. oryzae	2284	HYBRID	37	10
A. oryzae	2300	PKS	37	10
A. oryzae	2284	HYBRID	21	10
A. oryzae	2300	PKS	21	10
A. oryzae	2394	PKS	16	81
A. oryzae	2486	PKS	6	385
A. oryzae	2495	NRPS-Like	5	356
A. oryzae	2655	PKS-Like	12	121
A. oryzae	3522	NRPS-Like	7	402
A. oryzae	3654	NRPS	10	364
A. oryzae	4039	NRPS-Like	12	150
A. oryzae	4127	NRPS-Like	1	148
A. oryzae	4449	PKS	12	65
A. oryzae	4525	NRPS	7	389
A. oryzae	45	PKS	1	87
A. oryzae	4833	PKS	8	90
A. oryzae	5190	NRPS	23	137
A. oryzae	5363	NRPS	8	130
A. oryzae	5561	PKS	1	151
A. oryzae	5691	PKS-Like	25	119
A. oryzae	5694	PKS	25	119
A. oryzae	5700	DMAT	5	24
A. oryzae	61	PKS	5	359
A. oryzae	6661	PKS	10	102
A. oryzae	6726	NRPS	3	106
A. oryzae	6829	NRPS	1	NA
A. oryzae	6841	DMAT	1	136
A. oryzae	6962	PKS	9	144
A. oryzae	7278	PKS	7	139
A. oryzae	7282	PKS	7	139
A. oryzae	7471	DMAT	9	117
A. oryzae	7533	PKS	17	145
A. oryzae	8004	PKS-Like	15	375
A. oryzae	8104	DMAT	10	128
A. oryzae	8105	NRPS	10	128
A. oryzae	8691	PKS	10	20
A. oryzae	8858	DMAT	17	59
A. oryzae	8976	NRPS	1	35
A. oryzae	9094	NRPS-Like	7	394
A. oryzae	9143	PKS	8	93
A. oryzae	9374	NRPS-Like	14	19
A. oryzae	9380	NRPS	14	19
A. oryzae	9508	NRPS	8	404
A. oryzae	9661	PKS	3	37
A. oryzae	9705	NRPS-Like	11	70
A. oryzae	9759	PKS	1	384
A. albertensis	11565	NRPS	1	406
A. albertensis	128452	PKS-Like	8	375
A. albertensis	145171	PKS-Like	12	132
A. albertensis	178609	PKS	12	132
A. albertensis	156174	PKS-Like	7	121
A. albertensis	163155	NRPS-Like	12	397
A. albertensis	167175	PKS	10	47
A. albertensis	168571	PKS	1	124
A. albertensis	168804	NRPS-Like	9	394
A. albertensis	170248	PKS	14	65
A. albertensis	171944	NRPS-Like	16	146
A. albertensis	172795	DMAT	14	91
A. albertensis	176984	PKS	1	102
A. albertensis	177566	NRPS-Like	13	401
A. albertensis	177614	NRPS-Like	1	12
A. albertensis	177763	PKS	12	42
A. albertensis	178488	NRPS	8	10
A. albertensis	178633	PKS	17	261
A. albertensis	179574	PKS	2	112
A. albertensis	180199	PKS	14	81
A. albertensis	180719	NRPS	6	389
A. albertensis	181265	PKS	7	262
A. albertensis	181463	NRPS	9	118
A. albertensis	181608	PKS	1	73
A. albertensis	182256	PKS	9	267
A. albertensis	182279	NRPS-Like	9	1
A. albertensis	182326	NRPS-Like	1	36
A. albertensis	182525	PKS-Like	17	260
A. albertensis	182843	PKS	6	263
A. albertensis	182848	PKS-Like	6	263
A. albertensis	183000	NRPS-Like	11	264
A. albertensis	183004	PKS	11	264
A. albertensis	183010	PKS	9	93
A. albertensis	183599	DMAT	1	NA
A. albertensis	183952	PKS	8	58
A. albertensis	184210	PKS	2	84
A. albertensis	184273	PKS	21	88
A. albertensis	184351	NRPS-Like	9	114
A. albertensis	184376	NRPS	3	156
A. albertensis	184411	NRPS	1	128
A. albertensis	184852	PKS	13	409
A. albertensis	185111	NRPS	11	265
A. albertensis	194996	PKS	11	265
A. albertensis	185385	NRPS	12	2
A. albertensis	185387	NRPS	12	2
A. albertensis	185642	PKS	7	120
A. albertensis	185863	PKS	3	101
A. albertensis	186137	PKS	4	144
A. albertensis	187244	NRPS	16	266
A. albertensis	187535	PKS	5	158
A. albertensis	187650	PKS	3	92
A. albertensis	187800	NRPS-Like	10	150
A. albertensis	187957	NRPS	13	370
A. albertensis	188099	HYBRID	18	259
A. albertensis	188214	NRPS-Like	1	12
A. albertensis	188488	PKS	1	79
A. albertensis	188714	NRPS	1	155
A. albertensis	189589	PKS	3	116
A. albertensis	189658	PKS	2	16
A. albertensis	190343	NRPS-Like	1	148
A. albertensis	190621	PKS	6	49
A. albertensis	190741	PKS	12	87
A. albertensis	190747	PKS	6	359
A. albertensis	190763	PKS	2	112
A. albertensis	191120	NRPS-Like	14	19
A. albertensis	191813	HYBRID	6	392
A. albertensis	192319	PKS	1	79
A. albertensis	192406	PKS	5	102
A. albertensis	192476	PKS	3	NA
A. albertensis	192515	PKS-Like	4	374
A. albertensis	181744	HYBRID	29	13
A. albertensis	192635	DMAT	29	13
A. albertensis	192649	HYBRID	29	13
A. albertensis	192951	NRPS-Like	3	9
A. albertensis	182792	PKS	15	99
A. albertensis	193315	PKS-Like	15	99
A. albertensis	194147	PKS	1	268
A. albertensis	194192	PKS	22	101
A. albertensis	194344	PKS-Like	5	375
A. albertensis	194634	DMAT	9	59
A. albertensis	194797	PKS	9	385
A. albertensis	194808	NRPS-Like	5	356
A. albertensis	194855	NRPS-Like	8	400
A. albertensis	195258	PKS	5	71
A. albertensis	196131	PKS	14	76
A. albertensis	54358	NRPS	1	153
A. albertensis	60724	NRPS	12	364
A. albertensis	73182	DMAT	4	80
A. albertensis	171860	DMAT	4	80
A. albertensis	182816	NRPS	4	80
A. albertensis	73377	NRPS	14	50
A. albertensis	182862	NRPS	14	50
A. albertensis	89370	PKS	6	27
A. albertensis	193979	NRPS	6	27
A. arachidicola	122333	NRPS-Like	17	398
A. arachidicola	174499	NRPS-Like	17	398
A. arachidicola	123516	NRPS	22	19
A. arachidicola	175674	NRPS-Like	22	19
A. arachidicola	125228	NRPS-Like	4	9
A. arachidicola	140957	PKS-Like	7	375
A. arachidicola	142248	DMAT	13	59
A. arachidicola	142368	PKS-Like	11	121
A. arachidicola	147245	NRPS	20	67
A. arachidicola	158149	NRPS	20	67
A. arachidicola	147754	DMAT	10	48
A. arachidicola	158892	DMAT	10	48
A. arachidicola	176994	NRPS	10	48
A. arachidicola	149243	DMAT	12	91
A. arachidicola	151430	PKS	7	140
A. arachidicola	155383	DMAT	6	269
A. arachidicola	156005	NRPS-Like	15	146
A. arachidicola	157143	NRPS	2	152
A. arachidicola	158998	NRPS	13	43
A. arachidicola	159013	DMAT	4	29
A. arachidicola	159015	DMAT	4	29
A. arachidicola	159015	DMAT	1	29
A. arachidicola	160187	NRPS	23	63
A. arachidicola	160310	NRPS-Like	7	356
A. arachidicola	160496	PKS	11	125
A. arachidicola	161045	NRPS-Like	15	357
A. arachidicola	161062	PKS	9	87
A. arachidicola	30201	DMAT	45	119
A. arachidicola	128992	PKS-Like	45	119
A. arachidicola	161391	HYBRID	45	119
A. arachidicola	172756	PKS	45	119
A. arachidicola	161554	PKS	11	151
A. arachidicola	161964	NRPS-Like	9	394
A. arachidicola	162132	NRPS	14	105
A. arachidicola	162710	NRPS	21	107
A. arachidicola	162757	PKS-Like	11	374
A. arachidicola	162761	NRPS	11	374
A. arachidicola	162761	NRPS	1	153
A. arachidicola	163397	NRPS-Like	8	114
A. arachidicola	164033	DMAT	22	117
A. arachidicola	164067	PKS	2	66
A. arachidicola	164321	NRPS	14	369
A. arachidicola	164325	NRPS	14	369
A. arachidicola	164662	DMAT	18	128
A. arachidicola	164830	NRPS	12	137
A. arachidicola	164919	NRPS-Like	20	401
A. arachidicola	165847	PKS	7	408
A. arachidicola	166716	NRPS	22	35
A. arachidicola	166784	NRPS-Like	8	150
A. arachidicola	166863	HYBRID	35	10
A. arachidicola	166876	NRPS	35	10
A. arachidicola	167252	DMAT	17	149
A. arachidicola	167281	NRPS	16	118
A. arachidicola	167436	PKS	20	66
A. arachidicola	167438	PKS	20	66
A. arachidicola	167566	NRPS	7	389
A. arachidicola	167635	NRPS	24	53
A. arachidicola	168017	PKS	27	65
A. arachidicola	168029	NRPS-Like	27	65
A. arachidicola	169885	NRPS	1	30
A. arachidicola	171017	NRPS-Like	14	148
A. arachidicola	171586	PKS	9	385
A. arachidicola	171738	PKS	9	145
A. arachidicola	171755	PKS	9	139
A. arachidicola	172348	DMAT	18	13
A. arachidicola	172456	PKS	6	359
A. arachidicola	172533	NRPS	7	115
A. arachidicola	172540	PKS	2	96
A. arachidicola	173534	PKS	8	93
A. arachidicola	174048	PKS	6	112
A. arachidicola	174129	NRPS-Like	10	138
A. arachidicola	174402	PKS-Like	29	376
A. arachidicola	174743	PKS-Like	15	101
A. arachidicola	174764	DMAT	17	111
A. arachidicola	163530	PKS	11	132
A. arachidicola	174784	PKS-Like	11	132
A. arachidicola	164279	NRPS	19	141
A. arachidicola	175241	HYBRID	19	141
A. arachidicola	176958	PKS	10	102
A. arachidicola	177755	PKS	1	73
A. arachidicola	177798	NRPS-Like	6	142
A. arachidicola	177930	NRPS	18	53
A. arachidicola	41367	NRPS-Like	9	108
A. arachidicola	59894	NRPS	9	364
A. arachidicola	67003	NRPS	13	404
A. parasiticus	10331	NRPS-Like	15	401
A. parasiticus	108297	NRPS-Like	15	146
A. parasiticus	113437	NRPS	10	364
A. parasiticus	127106	PKS	31	119
A. parasiticus	214359	PKS-Like	31	119
A. parasiticus	142005	NRPS	14	137
A. parasiticus	158256	DMAT	11	13
A. parasiticus	184853	DMAT	18	111
A. parasiticus	189747	PKS	26	151
A. parasiticus	67284	NRPS	14	369
A. parasiticus	191930	NRPS	14	369
A. parasiticus	1922	PKS	30	398
A. parasiticus	2108	NRPS-Like	30	398
A. parasiticus	208138	NRPS-Like	30	398
A. parasiticus	192819	NRPS	19	19
A. parasiticus	234440	NRPS-Like	19	19
A. parasiticus	196147	DMAT	31	117
A. parasiticus	225745	NRPS	31	117
A. parasiticus	196340	NRPS	6	389
A. parasiticus	196710	NRPS	23	10
A. parasiticus	197110	PKS-Like	11	121
A. parasiticus	199189	NRPS-Like	15	114
A. parasiticus	204410	DMAT	13	59
A. parasiticus	206694	DMAT	2	126
A. parasiticus	207679	PKS-Like	7	375
A. parasiticus	208194	PKS	10	140
A. parasiticus	212497	NRPS-Like	23	138
A. parasiticus	213772	DMAT	23	149
A. parasiticus	214807	DMAT	13	91
A. parasiticus	218941	PKS	1	73
A. parasiticus	219253	NRPS	1	35
A. parasiticus	219391	NRPS	13	63
A. parasiticus	219398	NRPS-Like	15	150
A. parasiticus	220025	NRPS	14	105
A. parasiticus	220623	NRPS	12	404
A. parasiticus	221660	PKS	1	14
A. parasiticus	221785	NRPS	22	107
A. parasiticus	221964	NRPS-Like	11	356
A. parasiticus	222594	NRPS-Like	18	65
A. parasiticus	223149	PKS	14	145
A. parasiticus	223274	DMAT	8	111
A. parasiticus	67681	HYBRID	22	141
A. parasiticus	223517	NRPS	22	141
A. parasiticus	223586	PKS	9	93
A. parasiticus	223702	PKS	17	359
A. parasiticus	225548	NRPS-Like	10	357
A. parasiticus	225565	PKS	14	87
A. parasiticus	225745	NRPS	12	122
A. parasiticus	225763	PKS	7	66
A. parasiticus	225906	NRPS	17	128
A. parasiticus	225907	DMAT	17	128
A. parasiticus	226584	PKS	23	66
A. parasiticus	226586	PKS	23	66
A. parasiticus	226689	NRPS	10	271
A. parasiticus	226764	PKS	8	72
A. parasiticus	226942	DMAT	2	136
A. parasiticus	226957	NRPS	11	43
A. parasiticus	228866	PKS	9	112
A. parasiticus	228892	NRPS	1	153
A. parasiticus	229278	PKS-Like	13	376
A. parasiticus	229407	NRPS	8	89
A. parasiticus	230153	PKS	7	408
A. parasiticus	231500	DMAT	11	52
A. parasiticus	231521	NRPS	1	97
A. parasiticus	231524	NRPS	2	118
A. parasiticus	232015	NRPS-Like	21	68
A. parasiticus	232182	PKS	10	102
A. parasiticus	232610	PKS-Like	9	374
A. parasiticus	232798	PKS	9	385
A. parasiticus	233342	PKS	8	65
A. parasiticus	233622	NRPS-Like	21	148
A. parasiticus	233934	NRPS-Like	29	270
A. parasiticus	234022	NRPS-Like	24	70
A. parasiticus	234061	PKS	12	124
A. parasiticus	234095	PKS-Like	16	101
A. parasiticus	223305	PKS	23	132
A. parasiticus	234113	PKS-Like	23	132
A. parasiticus	234322	PKS	11	96
A. parasiticus	234540	PKS	9	100
A. parasiticus	234813	NRPS-Like	18	134
A. parasiticus	225548	NRPS-Like	29	357
A. parasiticus	235270	NRPS	29	357
A. parasiticus	235423	PKS	9	125
A. parasiticus	235803	NRPS-Like	8	142
A. parasiticus	235833	PKS	1	37
A. parasiticus	235859	PKS	13	81
A. parasiticus	126205	NRPS	44	53
A. parasiticus	236132	NRPS	44	53
A. parasiticus	237643	PKS	8	139
A. parasiticus	237656	DMAT	1	127
A. parasiticus	237931	NRPS	23	69
A. parasiticus	25997	NRPS-Like	4	9
A. parasiticus	46170	PKS	15	144
A. parasiticus	67821	NRPS-Like	10	394
A. novoparasiticus	106250	PKS	5	102
A. novoparasiticus	108489	PKS-Like	32	119
A. novoparasiticus	108511	PKS	32	119
A. novoparasiticus	129729	PKS	7	408
A. novoparasiticus	138359	PKS-Like	7	375
A. novoparasiticus	153166	NRPS	8	364
A. novoparasiticus	166172	DMAT	1	126
A. novoparasiticus	166905	NRPS-Like	15	146
A. novoparasiticus	175446	PKS-Like	11	121
A. novoparasiticus	175746	DMAT	14	59
A. novoparasiticus	176313	NRPS	1	35
A. novoparasiticus	176700	NRPS-Like	16	398
A. novoparasiticus	206048	NRPS-Like	16	398
A. novoparasiticus	187225	NRPS-Like	11	138
A. novoparasiticus	187809	DMAT	1	13
A. novoparasiticus	189146	HYBRID	18	141
A. novoparasiticus	200809	NRPS	18	141
A. novoparasiticus	190206	NRPS-Like	14	401
A. novoparasiticus	192517	NRPS-Like	16	86
A. novoparasiticus	195001	PKS	11	359
A. novoparasiticus	196450	DMAT	8	91
A. novoparasiticus	197510	NRPS-Like	8	142
A. novoparasiticus	197532	PKS	25	66
A. novoparasiticus	197534	PKS	25	66
A. novoparasiticus	197585	NRPS-Like	14	114
A. novoparasiticus	197741	PKS	23	132
A. novoparasiticus	227105	PKS-Like	23	132
A. novoparasiticus	197799	NRPS-Like	7	65
A. novoparasiticus	198157	PKS	10	94
A. novoparasiticus	198457	NRPS	13	43
A. novoparasiticus	199184	PKS	12	73
A. novoparasiticus	199441	NRPS	1	97
A. novoparasiticus	199449	NRPS	38	53
A. novoparasiticus	199479	NRPS	38	53
A. novoparasiticus	200021	DMAT	14	117
A. novoparasiticus	200059	PKS	6	66
A. novoparasiticus	200598	NRPS	8	389
A. novoparasiticus	200693	NRPS	7	89
A. novoparasiticus	200703	PKS	8	272
A. novoparasiticus	201300	NRPS-Like	15	95
A. novoparasiticus	201402	NRPS-Like	21	108
A. novoparasiticus	201636	NRPS	25	19
A. novoparasiticus	229649	NRPS-Like	25	19
A. novoparasiticus	202677	PKS	8	93
A. novoparasiticus	203610	NRPS	1	406
A. novoparasiticus	203658	NRPS	13	63
A. novoparasiticus	203665	NRPS-Like	15	150
A. novoparasiticus	175242	NRPS	16	10
A. novoparasiticus	205295	PKS	16	10
A. novoparasiticus	206069	PKS	22	151
A. novoparasiticus	206174	NRPS-Like	7	393
A. novoparasiticus	206216	PKS	10	112
A. novoparasiticus	206241	NRPS	1	153
A. novoparasiticus	206547	NRPS	13	369
A. novoparasiticus	206551	NRPS	13	369
A. novoparasiticus	206763	PKS	21	96
A. novoparasiticus	207410	NRPS	24	118
A. novoparasiticus	207494	NRPS	18	137
A. novoparasiticus	207620	DMAT	15	111
A. novoparasiticus	208074	PKS	16	87
A. novoparasiticus	208406	NRPS-Like	7	70
A. novoparasiticus	209069	NRPS-Like	13	357
A. novoparasiticus	209234	PKS	4	NA
A. novoparasiticus	209590	PKS	4	129
A. novoparasiticus	209961	NRPS-Like	10	394
A. novoparasiticus	226923	NRPS-Like	10	9
A. novoparasiticus	227062	PKS-Like	24	376
A. novoparasiticus	227308	PKS	9	385
A. novoparasiticus	229148	PKS	12	65
A. novoparasiticus	202142	PKS	9	139
A. novoparasiticus	229960	PKS	9	139
A. novoparasiticus	229966	PKS	3	145
A. novoparasiticus	230329	PKS	7	147
A. novoparasiticus	230364	PKS	2	125
A. novoparasiticus	230971	DMAT	3	136
A. novoparasiticus	231048	NRPS	15	106
A. novoparasiticus	231278	DMAT	18	149
A. novoparasiticus	231569	NRPS-Like	6	356
A. novoparasiticus	231710	PKS	12	144
A. novoparasiticus	232773	PKS-Like	10	374
A. novoparasiticus	232865	PKS	16	140
A. novoparasiticus	233561	NRPS	24	107
A. novoparasiticus	233673	PKS-Like	13	101
A. novoparasiticus	50804	NRPS-Like	13	148
A. minisclerotigenes	105879	NRPS	10	364
A. minisclerotigenes	169565	NRPS-Like	8	394
A. minisclerotigenes	175250	PKS	12	42
A. minisclerotigenes	182728	TC	15	277
A. minisclerotigenes	202268	DMAT	16	111
A. minisclerotigenes	204892	PKS	9	144
A. minisclerotigenes	204992	NRPS-Like	4	9
A. minisclerotigenes	208513	DMAT	24	5
A. minisclerotigenes	109257	NRPS-Like	19	398
A. minisclerotigenes	210455	NRPS-Like	19	398
A. minisclerotigenes	219045	PKS-Like	13	121
A. minisclerotigenes	219311	DMAT	14	59
A. minisclerotigenes	224700	NRPS-Like	1	148
A. minisclerotigenes	225168	NRPS-Like	14	70
A. minisclerotigenes	225503	PKS	25	139
A. minisclerotigenes	237212	PKS	25	139
A. minisclerotigenes	225609	NRPS	23	53
A. minisclerotigenes	225748	NRPS-Like	8	142
A. minisclerotigenes	225786	NRPS-Like	21	114
A. minisclerotigenes	226948	NRPS-Like	11	3
A. minisclerotigenes	227530	DMAT	9	13
A. minisclerotigenes	227894	PKS	11	359
A. minisclerotigenes	230347	NRPS-Like	11	65
A. minisclerotigenes	231192	DMAT	6	117
A. minisclerotigenes	231470	PKS-Like	8	375
A. minisclerotigenes	231764	DMAT	4	126
A. minisclerotigenes	232311	PKS	9	10
A. minisclerotigenes	233574	PKS	17	276
A. minisclerotigenes	235009	NRPS	1	89
A. minisclerotigenes	235558	PKS	17	273
A. minisclerotigenes	235805	NRPS	10	43
A. minisclerotigenes	235822	DMAT	2	136
A. minisclerotigenes	236086	PKS-Like	9	274
A. minisclerotigenes	237045	NRPS	5	278
A. minisclerotigenes	225609	NRPS	36	53
A. minisclerotigenes	237295	NRPS	36	53
A. minisclerotigenes	237297	NRPS	36	53
A. minisclerotigenes	237770	DMAT	13	91
A. minisclerotigenes	238123	PKS	25	101
A. minisclerotigenes	238675	HYBRID	4	38
A. minisclerotigenes	239026	PKS	12	73
A. minisclerotigenes	239184	NRPS	12	275
A. minisclerotigenes	239372	PKS	2	66
A. minisclerotigenes	239770	NRPS	1	153
A. minisclerotigenes	239806	NRPS	14	118
A. minisclerotigenes	240168	NRPS	3	406
A. minisclerotigenes	240215	PKS	14	87
A. minisclerotigenes	240231	NRPS-Like	22	357
A. minisclerotigenes	240348	NRPS	6	389
A. minisclerotigenes	240457	DMAT	18	128
A. minisclerotigenes	250063	NRPS	18	128
A. minisclerotigenes	240765	PKS	13	96
A. minisclerotigenes	240963	NRPS	3	137
A. minisclerotigenes	241448	NRPS-Like	15	108
A. minisclerotigenes	217173	DMAT	39	119
A. minisclerotigenes	230011	PKS	39	119
A. minisclerotigenes	242635	PKS-Like	39	119
A. minisclerotigenes	242648	HYBRID	39	119
A. minisclerotigenes	243641	PKS	20	72
A. minisclerotigenes	243780	NRPS	11	370
A. minisclerotigenes	243856	NRPS	6	103
A. minisclerotigenes	243952	PKS	13	112
A. minisclerotigenes	244308	PKS	7	408
A. minisclerotigenes	244680	NRPS-Like	5	356
A. minisclerotigenes	244790	PKS	15	145
A. minisclerotigenes	244979	NRPS	11	77
A. minisclerotigenes	245352	NRPS-Like	16	146
A. minisclerotigenes	245388	PKS	9	129
A. minisclerotigenes	246124	NRPS-Like	14	402
A. minisclerotigenes	246569	NRPS	1	48
A. minisclerotigenes	246578	PKS	1	279
A. minisclerotigenes	248685	DMAT	17	111
A. minisclerotigenes	238187	PKS	17	132
A. minisclerotigenes	248693	PKS-Like	17	132
A. minisclerotigenes	248888	PKS	14	151
A. minisclerotigenes	249115	NRPS-Like	1	393
A. minisclerotigenes	249464	DMAT	21	149
A. minisclerotigenes	249564	PKS-Like	25	376
A. minisclerotigenes	249693	PKS-Like	10	374
A. minisclerotigenes	249753	PKS	7	147
A. minisclerotigenes	249795	PKS	16	140
A. minisclerotigenes	250122	PKS	9	385
A. minisclerotigenes	155391	NRPS	25	19
A. minisclerotigenes	250320	NRPS-Like	25	19
A. minisclerotigenes	250824	PKS	8	93
A. minisclerotigenes	250996	PKS	8	90
A. minisclerotigenes	195125	HYBRID	30	10
A. minisclerotigenes	251720	NRPS	30	10
A. minisclerotigenes	251865	PKS	16	65
A. minisclerotigenes	71157	NRPS-Like	19	150
A. minisclerotigenes	95584	PKS	10	102
A. nomius	100130	PKS-Like	27	119
A. nomius	102636	PKS	27	119
A. nomius	106583	PKS	9	112
A. nomius	120335	NRPS-Like	7	109
A. nomius	123877	DMAT	6	149
A. nomius	134973	DMAT	16	59
A. nomius	135090	NRPS-Like	17	134
A. nomius	135609	PKS-Like	16	121
A. nomius	135717	PKS	9	385
A. nomius	137194	PKS	1	124
A. nomius	137902	PKS	11	384
A. nomius	138816	PKS	1	284
A. nomius	140451	PKS	2	87
A. nomius	140491	NRPS-Like	1	396
A. nomius	142445	DMAT	11	280
A. nomius	115418	NRPS-Like	25	397
A. nomius	144017	NRPS	25	397
A. nomius	144259	NRPS-Like	3	3
A. nomius	144534	NRPS-Like	15	146
A. nomius	145394	PKS	18	100
A. nomius	145470	NRPS-Like	26	150
A. nomius	145511	NRPS	15	24
A. nomius	145515	HYBRID	15	24
A. nomius	145516	DMAT	15	24
A. nomius	145897	NRPS	3	63
A. nomius	146354	NRPS-Like	1	159
A. nomius	146420	PKS	40	39
A. nomius	146425	NRPS	40	39
A. nomius	146645	NRPS-Like	14	21
A. nomius	146652	NRPS	9	21
A. nomius	146850	NRPS	18	369
A. nomius	146854	NRPS	18	369
A. nomius	146910	DMAT	13	283
A. nomius	147475	PKS	14	101
A. nomius	147871	NRPS	27	61
A. nomius	148336	PKS	16	81
A. nomius	148564	PKS	26	65
A. nomius	158342	NRPS-Like	26	65
A. nomius	148646	NRPS	1	388
A. nomius	149026	PKS	6	123
A. nomius	149383	HYBRID	16	281
A. nomius	149870	NRPS	7	50
A. nomius	149927	NRPS-Like	11	394
A. nomius	150079	PKS	20	96
A. nomius	150413	TC	10	282
A. nomius	150932	NRPS	9	35
A. nomius	150947	PKS	13	408
A. nomius	151021	NRPS-Like	20	9
A. nomius	151800	NRPS	6	285
A. nomius	152182	DMAT	12	128
A. nomius	152183	NRPS	12	128
A. nomius	152397	NRPS-Like	18	357
A. nomius	153551	PKS	1	129
A. nomius	153749	NRPS	1	153
A. nomius	153753	PKS-Like	3	374
A. nomius	153997	PKS	14	133
A. nomius	154333	TC	2	143
A. nomius	154363	NRPS	12	115
A. nomius	154554	PKS-Like	4	131
A. nomius	154584	NRPS	1	406
A. nomius	154598	NRPS	2	17
A. nomius	155225	NRPS-Like	10	68
A. nomius	155853	NRPS	8	364
A. nomius	147061	NRPS	26	19
A. nomius	156826	NRPS-Like	26	19
A. nomius	157183	PKS-Like	23	376
A. nomius	147420	PKS-Like	22	132
A. nomius	157212	PKS	22	132
A. nomius	157691	NRPS-Like	24	401
A. nomius	158095	PKS	1	73
A. nomius	158128	PKS	16	83
A. nomius	158893	PKS	11	147
A. nomius	159284	NRPS-Like	1	148
A. nomius	159459	NRPS	1	152
A. nomius	159826	PKS	15	142
A. nomius	159830	NRPS-Like	15	142
A. nomius	159852	PKS	6	102
A. nomius	160492	PKS	10	359
A. nomius	160598	PKS	21	151
A. nomius	161104	NRPS	21	43
A. nomius	161463	NRPS-Like	9	356
A. nomius	21727	DMAT	9	91
A. nomius	62572	DMAT	9	117
A. nomius	68400	NRPS-Like	23	114
A. nomius	94663	PKS-Like	8	375
A. avenaceus	120086	HYBRID	9	64
A. avenaceus	12114	NRPS	9	364
A. avenaceus	126571	PKS	13	291
A. avenaceus	127544	NRPS-Like	8	287
A. avenaceus	127719	PKS	20	99
A. avenaceus	170004	PKS	20	99
A. avenaceus	129773	DMAT	3	102
A. avenaceus	134146	PKS-Like	5	132
A. avenaceus	134707	NRPS-Like	1	356
A. avenaceus	135054	PKS	24	359
A. avenaceus	135392	PKS	6	4
A. avenaceus	135634	PKS	3	NA
A. avenaceus	136089	NRPS	24	370
A. avenaceus	136109	PKS	1	359
A. avenaceus	136581	PKS-Like	20	376
A. avenaceus	136664	PKS	16	286
A. avenaceus	136797	NRPS	21	128
A. avenaceus	136798	DMAT	21	128
A. avenaceus	136914	HYBRID	10	293
A. avenaceus	136938	PKS	24	132
A. avenaceus	168999	PKS-Like	24	132
A. avenaceus	137097	NRPS-Like	14	114
A. avenaceus	138636	NRPS	4	289
A. avenaceus	138748	PKS	10	112
A. avenaceus	139358	NRPS-Like	34	73
A. avenaceus	139362	PKS	34	73
A. avenaceus	139427	PKS	1	NA
A. avenaceus	139560	HYBRID	19	13
A. avenaceus	139713	NRPS	9	290
A. avenaceus	172048	PKS	9	290
A. avenaceus	140155	PKS	6	102
A. avenaceus	140396	PKS	15	292
A. avenaceus	140696	PKS	1	93
A. avenaceus	141197	HYBRID	18	110
A. avenaceus	141355	NRPS-Like	18	357
A. avenaceus	141604	NRPS-Like	15	382
A. avenaceus	141606	PKS	15	382
A. avenaceus	142208	NRPS	6	367
A. avenaceus	142995	PKS	4	294
A. avenaceus	143253	NRPS	13	104
A. avenaceus	143414	NRPS-Like	15	134
A. avenaceus	143558	NRPS-Like	17	396
A. avenaceus	143578	PKS	19	62
A. avenaceus	143753	NRPS	7	288
A. avenaceus	147620	NRPS-Like	4	1
A. avenaceus	149061	NRPS	1	NA
A. avenaceus	153296	NRPS-Like	24	397
A. avenaceus	154564	NRPS-Like	1	148
A. avenaceus	160839	PKS-Like	12	121
A. avenaceus	168001	PKS	16	120
A. avenaceus	168491	PKS	8	408
A. avenaceus	136765	PKS	7	40
A. avenaceus	168634	NRPS-Like	7	40
A. avenaceus	168822	NRPS-Like	11	401
A. avenaceus	169639	PKS	11	63
A. avenaceus	169719	NRPS	30	53
A. avenaceus	170593	NRPS-Like	24	114
A. avenaceus	171368	NRPS-Like	3	12
A. avenaceus	172111	NRPS-Like	6	9
A. avenaceus	23062	NRPS-Like	7	19
A. avenaceus	52890	NRPS	1	406
A. avenaceus	87953	NRPS	11	388
A. avenaceus	95868	PKS-Like	1	375
A. bertholletius	119762	PKS	10	102
A. bertholletius	135722	PKS	19	92
A. bertholletius	175817	PKS	9	297
A. bertholletius	215055	PKS	6	385
A. bertholletius	219898	NRPS-Like	8	394
A. bertholletius	253079	HYBRID	6	24
A. bertholletius	253080	DMAT	6	24
A. bertholletius	255672	TC	7	69
A. bertholletius	255812	NRPS-Like	1	148
A. bertholletius	272482	NRPS-Like	11	146
A. bertholletius	273649	PKS	13	56
A. bertholletius	274249	NRPS-Like	4	9
A. bertholletius	277595	HYBRID	7	58
A. bertholletius	278608	PKS	8	296
A. bertholletius	281393	HYBRID	26	298
A. bertholletius	281916	NRPS-Like	7	356
A. bertholletius	282368	DMAT	6	117
A. bertholletius	282917	PKS-Like	10	121
A. bertholletius	288625	NRPS	20	104
A. bertholletius	289215	NRPS	7	118
A. bertholletius	289511	TC	2	143
A. bertholletius	289630	NRPS	1	115
A. bertholletius	290018	PKS	10	39
A. bertholletius	291200	NRPS	6	389
A. bertholletius	291481	PKS	1	NA
A. bertholletius	291617	NRPS	12	137
A. bertholletius	291813	PKS-Like	21	131
A. bertholletius	292570	NRPS	6	368
A. bertholletius	292790	DMAT	7	91
A. bertholletius	292912	PKS-Like	8	375
A. bertholletius	294138	NRPS	1	67
A. bertholletius	294376	PKS	15	112
A. bertholletius	294926	NRPS	12	19
A. bertholletius	295071	DMAT	1	136
A. bertholletius	295462	PKS	8	295
A. bertholletius	295725	NRPS	4	63
A. bertholletius	295929	NRPS	4	404
A. bertholletius	296310	PKS	9	83
A. bertholletius	296398	PKS	21	101
A. bertholletius	54415	NRPS	32	53
A. bertholletius	296474	PKS	32	53
A. bertholletius	296476	DMAT	32	53
A. bertholletius	296514	PKS	13	383
A. bertholletius	300722	PKS	13	383
A. bertholletius	296801	DMAT	13	13
A. bertholletius	297065	HYBRID	14	300
A. bertholletius	297788	PKS	9	84
A. bertholletius	297794	PKS	9	84
A. bertholletius	297795	PKS	9	84
A. bertholletius	298321	PKS	7	408
A. bertholletius	298345	NRPS	8	21
A. bertholletius	298352	NRPS-Like	8	21
A. bertholletius	298501	PKS	1	73
A. bertholletius	29863	NRPS-Like	22	397
A. bertholletius	295184	NRPS	33	114
A. bertholletius	299832	NRPS-Like	33	114
A. bertholletius	300248	PKS	5	NA
A. bertholletius	49940	NRPS	11	374
A. bertholletius	300489	PKS-Like	11	374
A. bertholletius	301221	PKS	1	124
A. bertholletius	301315	NRPS-Like	6	401
A. bertholletius	302420	PKS	9	145
A. bertholletius	302979	HYBRID	19	51
A. bertholletius	303042	PKS-Like	17	376
A. bertholletius	304781	DMAT	4	299
A. bertholletius	305432	PKS	13	NA
A. bertholletius	67003	PKS	7	409
A. bertholletius	72260	NRPS	4	370
A. bertholletius	81601	NRPS	9	364
A. bertholletius	82383	DMAT	10	59
A. caelatus	102722	PKS	7	408
A. caelatus	117677	PKS	10	102
A. caelatus	122172	DMAT	12	117
A. caelatus	129834	NRPS-Like	20	398
A. caelatus	129836	NRPS-Like	20	398
A. caelatus	158751	PKS	20	398
A. caelatus	131083	DMAT	17	149
A. caelatus	142314	DMAT	23	127
A. caelatus	142982	NRPS-Like	17	401
A. caelatus	143057	DMAT	10	91
A. caelatus	143954	NRPS-Like	21	134
A. caelatus	147770	PKS	1	49
A. caelatus	148864	PKS-Like	9	121
A. caelatus	152048	PKS-Like	18	57
A. caelatus	169015	NRPS-Like	18	57
A. caelatus	152082	NRPS-Like	14	394
A. caelatus	152249	PKS	1	73
A. caelatus	152487	NRPS	7	105
A. caelatus	152741	NRPS	30	19
A. caelatus	172048	NRPS-Like	30	19
A. caelatus	152938	NRPS-Like	3	135
A. caelatus	153181	PKS	9	132
A. caelatus	153187	PKS-Like	9	132
A. caelatus	15330	PKS	27	133
A. caelatus	153435	PKS	23	81
A. caelatus	153545	NRPS	16	369
A. caelatus	153549	NRPS	16	369
A. caelatus	153933	PKS	3	66
A. caelatus	141969	NRPS	13	128
A. caelatus	153991	DMAT	13	128
A. caelatus	154089	NRPS	1	153
A. caelatus	154279	PKS	7	359
A. caelatus	154361	NRPS-Like	24	114
A. caelatus	154792	NRPS	17	106
A. caelatus	156061	DMAT	16	13
A. caelatus	156290	NRPS-Like	15	146
A. caelatus	156719	NRPS	7	389
A. caelatus	156818	PKS	6	83
A. caelatus	157170	PKS	7	147
A. caelatus	157514	NRPS	12	10
A. caelatus	157795	PKS	6	66
A. caelatus	157797	PKS	6	66
A. caelatus	158237	NRPS	24	302
A. caelatus	158241	NRPS	24	302
A. caelatus	158670	NRPS	5	63
A. caelatus	159076	NRPS	20	301
A. caelatus	159270	PKS	10	98
A. caelatus	159348	NRPS-Like	1	396
A. caelatus	159534	NRPS	9	43
A. caelatus	159568	PKS-Like	17	376
A. caelatus	159694	PKS-Like	8	375
A. caelatus	160481	NRPS-Like	21	108
A. caelatus	160640	PKS	5	304
A. caelatus	160677	DMAT	15	24
A. caelatus	160678	HYBRID	15	24
A. caelatus	160990	NRPS-Like	18	357
A. caelatus	161245	NRPS	8	95
A. caelatus	162147	NRPS-Like	5	150
A. caelatus	162792	NRPS	13	104
A. caelatus	163541	NRPS	3	130
A. caelatus	163817	PKS	7	87
A. caelatus	163862	HYBRID	7	303
A. caelatus	164123	PKS-Like	1	99
A. caelatus	164533	PKS-Like	3	31
A. caelatus	165087	NRPS-Like	14	9
A. caelatus	165285	NRPS-Like	19	82
A. caelatus	165382	NRPS-Like	5	393
A. caelatus	165411	PKS	4	129
A. caelatus	165444	NRPS-Like	34	65
A. caelatus	165461	PKS	34	65
A. caelatus	159929	NRPS	6	141
A. caelatus	166330	HYBRID	6	141
A. caelatus	166881	DMAT	2	136
A. caelatus	160905	NRPS	15	118
A. caelatus	167120	NRPS-Like	15	118
A. caelatus	167683	PKS	2	384
A. caelatus	167918	PKS	18	101
A. caelatus	168027	PKS	16	151
A. caelatus	168108	PKS	13	112
A. caelatus	168134	PKS-Like	12	374
A. caelatus	169999	PKS	7	145
A. caelatus	82297	DMAT	40	53
A. caelatus	170270	NRPS	40	53
A. caelatus	170280	PKS	40	53
A. caelatus	170371	PKS	9	385
A. caelatus	170377	NRPS-Like	6	356
A. caelatus	171309	NRPS-Like	8	68
A. caelatus	171705	NRPS-Like	1	148
A. caelatus	22317	PKS-Like	30	119
A. caelatus	160068	PKS	30	119
A. caelatus	166435	PKS-Like	30	119
A. caelatus	166437	PKS	30	119
A. caelatus	62796	NRPS	9	364
A. caelatus	83054	NRPS	1	406
A. caelatus	8643	HYBRID	14	58
A. caelatus	92114	HYBRID	25	110
A. coremiiformis	103686	NRPS-Like	16	146
A. coremiiformis	110952	PKS	3	56
A. coremiiformis	116516	PKS	12	132
A. coremiiformis	116600	PKS-Like	12	132
A. coremiiformis	120976	PKS-Like	7	375
A. coremiiformis	12119	PKS	7	58
A. coremiiformis	127265	NRPS-Like	7	148
A. coremiiformis	128172	NRPS	9	364
A. coremiiformis	131693	NRPS-Like	19	397
A. coremiiformis	144737	PKS	7	87
A. coremiiformis	145344	PKS	3	101
A. coremiiformis	145645	NRPS	10	388
A. coremiiformis	146715	TC	1	143
A. coremiiformis	147009	PKS	20	73
A. coremiiformis	149295	DMAT	15	59
A. coremiiformis	149502	NRPS	9	128
A. coremiiformis	162034	DMAT	9	128
A. coremiiformis	149612	NRPS	21	60
A. coremiiformis	150281	NRPS	17	306
A. coremiiformis	150646	PKS	6	307
A. coremiiformis	159353	PKS	6	307
A. coremiiformis	151177	PKS	5	408
A. coremiiformis	155762	NRPS-Like	16	393
A. coremiiformis	159574	PKS-Like	12	121
A. coremiiformis	162023	PKS	1	309
A. coremiiformis	162514	PKS	10	102
A. coremiiformis	163233	DMAT	15	13
A. coremiiformis	163475	PKS	4	93
A. coremiiformis	163782	DMAT	20	308
A. coremiiformis	164083	DMAT	4	13
A. coremiiformis	164846	PKS	4	385
A. coremiiformis	164986	DMAT	14	91
A. coremiiformis	165139	NRPS-Like	12	401
A. coremiiformis	25711	NRPS	4	404
A. coremiiformis	2627	NRPS	15	305
A. coremiiformis	30183	NRPS-Like	15	9
A. coremiiformis	37824	PKS	14	123
A. coremiiformis	41348	PKS	9	359
A. coremiiformis	49555	NRPS-Like	7	394
A. coremiiformis	7151	PKS	20	40
A. coremiiformis	145548	NRPS-Like	20	40
A. pseudocaelatus	10745	PKS	7	408
A. pseudocaelatus	122421	DMAT	9	117
A. pseudocaelatus	146463	DMAT	15	24
A. pseudocaelatus	146557	HYBRID	15	24
A. pseudocaelatus	164859	NRPS-Like	15	401
A. pseudocaelatus	169871	NRPS	7	389
A. pseudocaelatus	177088	PKS-Like	21	398
A. pseudocaelatus	256662	NRPS-Like	21	398
A. pseudocaelatus	256664	NRPS-Like	21	398
A. pseudocaelatus	196401	PKS-Like	11	121
A. pseudocaelatus	220919	NRPS-Like	18	394
A. pseudocaelatus	242092	NRPS-Like	8	114
A. pseudocaelatus	210639	PKS-Like	37	119
A. pseudocaelatus	244814	PKS-Like	37	119
A. pseudocaelatus	279733	PKS	37	119
A. pseudocaelatus	249566	DMAT	15	149
A. pseudocaelatus	257570	NRPS	8	130
A. pseudocaelatus	26167	NRPS	9	364
A. pseudocaelatus	278821	DMAT	22	127
A. pseudocaelatus	280964	DMAT	4	136
A. pseudocaelatus	283389	DMAT	12	128
A. pseudocaelatus	309038	NRPS	12	128
A. pseudocaelatus	284390	NRPS-Like	6	356
A. pseudocaelatus	289703	PKS	4	83
A. pseudocaelatus	289931	NRPS	10	118
A. pseudocaelatus	303219	NRPS-Like	10	118
A. pseudocaelatus	289998	NRPS-Like	12	9
A. pseudocaelatus	290396	PKS	12	98
A. pseudocaelatus	290586	PKS	3	66
A. pseudocaelatus	290712	TC	7	143
A. pseudocaelatus	290750	PKS	1	73
A. pseudocaelatus	291129	PKS	11	112
A. pseudocaelatus	291158	NRPS	12	153
A. pseudocaelatus	291189	NRPS	13	104
A. pseudocaelatus	291245	PKS	7	147
A. pseudocaelatus	292409	HYBRID	22	110
A. pseudocaelatus	292610	NRPS	10	43
A. pseudocaelatus	292945	NRPS	20	10
A. pseudocaelatus	293047	NRPS-Like	5	357
A. pseudocaelatus	293062	PKS	16	87
A. pseudocaelatus	293082	PKS	13	359
A. pseudocaelatus	293283	NRPS	13	368
A. pseudocaelatus	293772	NRPS	27	310
A. pseudocaelatus	293776	NRPS	27	310
A. pseudocaelatus	293857	NRPS	7	141
A. pseudocaelatus	293858	HYBRID	7	141
A. pseudocaelatus	294180	NRPS-Like	1	148
A. pseudocaelatus	294336	NRPS-Like	9	21
A. pseudocaelatus	294661	NRPS	15	55
A. pseudocaelatus	294711	PKS	16	151
A. pseudocaelatus	296915	PKS	9	385
A. pseudocaelatus	297356	NRPS	9	404
A. pseudocaelatus	297714	NRPS-Like	2	135
A. pseudocaelatus	298242	PKS-Like	13	387
A. pseudocaelatus	298295	PKS-Like	9	132
A. pseudocaelatus	298301	PKS	9	132
A. pseudocaelatus	298981	PKS-Like	14	376
A. pseudocaelatus	299601	PKS	20	101
A. pseudocaelatus	299688	NRPS-Like	8	146
A. pseudocaelatus	300138	PKS	17	81
A. pseudocaelatus	300243	PKS-Like	13	96
A. pseudocaelatus	300959	HYBRID	11	22
A. pseudocaelatus	301236	NRPS	19	106
A. pseudocaelatus	301319	PKS-Like	17	31
A. pseudocaelatus	302181	PKS	12	157
A. pseudocaelatus	302473	NRPS	1	115
A. pseudocaelatus	302833	PKS	4	102
A. pseudocaelatus	304027	PKS	19	133
A. pseudocaelatus	305321	PKS	4	37
A. pseudocaelatus	306520	NRPS-Like	6	68
A. pseudocaelatus	307017	NRPS-Like	20	134
A. pseudocaelatus	307285	PKS	10	145
A. pseudocaelatus	308116	DMAT	1	13
A. pseudocaelatus	309393	NRPS-Like	36	65
A. pseudocaelatus	309409	PKS	36	65
A. pseudocaelatus	309604	DMAT	14	91
A. pseudocaelatus	309645	NRPS-Like	1	393
A. pseudocaelatus	198324	DMAT	41	53
A. pseudocaelatus	296783	PKS	41	53
A. pseudocaelatus	309927	NRPS	41	53
A. pseudocaelatus	310113	NRPS-Like	1	150
A. pseudocaelatus	310370	PKS-Like	12	374
A. pseudocaelatus	310913	HYBRID	20	58
A. pseudocaelatus	311217	NRPS-Like	6	396
A. pseudocaelatus	48697	NRPS-Like	22	19
A. pseudocaelatus	49001	NRPS	22	19
A. pseudocaelatus	82180	PKS-Like	8	375
A. pseudonomius	115100	NRPS-Like	13	148
A. pseudonomius	119284	NRPS	9	364
A. pseudonomius	132009	PKS	7	408
A. pseudonomius	144935	NRPS-Like	20	9
A. pseudonomius	203156	PKS-Like	9	121
A. pseudonomius	222485	NRPS-Like	11	394
A. pseudonomius	243565	NRPS	20	19
A. pseudonomius	270166	NRPS-Like	20	19
A. pseudonomius	252461	NRPS-Like	23	114
A. pseudonomius	252833	DMAT	19	59
A. pseudonomius	254492	NRPS	28	315
A. pseudonomius	257398	DMAT	9	117
A. pseudonomius	258369	PKS-Like	8	375
A. pseudonomius	270194	NRPS-Like	16	134
A. pseudonomius	271459	PKS	11	317
A. pseudonomius	273271	PKS	10	147
A. pseudonomius	273670	PKS	7	102
A. pseudonomius	196593	PKS	28	119
A. pseudonomius	274173	PKS-Like	28	119
A. pseudonomius	275084	NRPS-Like	1	396
A. pseudonomius	276712	NRPS-Like	5	148
A. pseudonomius	277507	NRPS-Like	24	21
A. pseudonomius	277514	NRPS	24	21
A. pseudonomius	267881	DMAT	15	24
A. pseudonomius	278083	NRPS	15	24
A. pseudonomius	278087	HYBRID	15	24
A. pseudonomius	278188	PKS	21	151
A. pseudonomius	278640	DMAT	9	316
A. pseudonomius	278696	NRPS	17	369
A. pseudonomius	278700	NRPS	17	369
A. pseudonomius	278955	PKS	41	314
A. pseudonomius	295954	NRPS-Like	41	314
A. pseudonomius	279601	NRPS	7	50
A. pseudonomius	279703	PKS	22	96
A. pseudonomius	280534	PKS	17	81
A. pseudonomius	280732	PKS	9	112
A. pseudonomius	280762	NRPS	1	153
A. pseudonomius	281830	NRPS	11	17
A. pseudonomius	281897	NRPS	21	43
A. pseudonomius	247417	NRPS-Like	25	397
A. pseudonomius	282745	NRPS	25	397
A. pseudonomius	283111	PKS	14	133
A. pseudonomius	283591	NRPS	8	35
A. pseudonomius	284588	NRPS-Like	2	146
A. pseudonomius	285272	PKS	8	100
A. pseudonomius	285658	PKS	5	123
A. pseudonomius	285883	PKS	13	101
A. pseudonomius	286085	NRPS-Like	14	150
A. pseudonomius	286311	PKS	1	129
A. pseudonomius	287905	NRPS	6	63
A. pseudonomius	287948	NRPS	12	115
A. pseudonomius	288067	PKS	8	87
A. pseudonomius	288158	TC	8	143
A. pseudonomius	288248	NRPS	1	406
A. pseudonomius	288527	NRPS-Like	11	109
A. pseudonomius	289121	NRPS-Like	16	357
A. pseudonomius	289138	NRPS	12	311
A. pseudonomius	289291	PKS-Like	11	131
A. pseudonomius	290217	PKS	42	65
A. pseudonomius	290236	NRPS-Like	42	65
A. pseudonomius	290375	PKS	10	83
A. pseudonomius	290625	PKS	11	359
A. pseudonomius	291563	PKS	1	124
A. pseudonomius	291793	NRPS	1	152
A. pseudonomius	292048	PKS-Like	7	374
A. pseudonomius	292236	PKS	7	384
A. pseudonomius	292963	NRPS-Like	2	3
A. pseudonomius	292965	PKS	1	73
A. pseudonomius	293900	DMAT	11	313
A. pseudonomius	294628	NRPS-Like	9	142
A. pseudonomius	294850	NRPS-Like	7	356
A. pseudonomius	294863	PKS	9	385
A. pseudonomius	294891	NRPS-Like	10	68
A. pseudonomius	294922	NRPS	16	128
A. pseudonomius	294923	DMAT	16	128
A. pseudonomius	294962	PKS-Like	22	376
A. pseudonomius	284368	PKS-Like	15	132
A. pseudonomius	294991	PKS	15	132
A. pseudonomius	295060	DMAT	13	91
A. pseudonomius	295924	NRPS-Like	2	159
A. pseudonomius	297280	NRPS-Like	20	401
A. pseudonomius	4272	NRPS	7	389
A. pseudonomius	4531	DMAT	16	149
A. pseudonomius	78743	HYBRID	17	312
A. pseudotamarii	120389	DMAT	13	117
A. pseudotamarii	124866	NRPS	7	389
A. pseudotamarii	138855	NRPS	13	404
A. pseudotamarii	164443	HYBRID	3	10
A. pseudotamarii	179475	HYBRID	20	24
A. pseudotamarii	257140	DMAT	20	24
A. pseudotamarii	180012	PKS	3	408
A. pseudotamarii	204173	NRPS-Like	13	370
A. pseudotamarii	279237	NRPS	13	370
A. pseudotamarii	219170	NRPS-Like	33	398
A. pseudotamarii	219227	NRPS-Like	33	398
A. pseudotamarii	219227	NRPS-Like	5	397
A. pseudotamarii	231552	PKS-Like	5	131
A. pseudotamarii	233376	NRPS-Like	8	146
A. pseudotamarii	237023	NRPS-Like	20	114
A. pseudotamarii	254346	PKS-Like	8	121
A. pseudotamarii	256166	NRPS-Like	20	402
A. pseudotamarii	267684	DMAT	19	127
A. pseudotamarii	267842	DMAT	13	91
A. pseudotamarii	268282	NRPS-Like	6	356
A. pseudotamarii	269254	NRPS-Like	1	NA
A. pseudotamarii	271460	NRPS-Like	21	82
A. pseudotamarii	276618	PKS	4	112
A. pseudotamarii	276648	NRPS	1	153
A. pseudotamarii	276652	PKS-Like	10	374
A. pseudotamarii	276679	NRPS	19	104
A. pseudotamarii	276723	NRPS	28	47
A. pseudotamarii	289562	PKS	28	47
A. pseudotamarii	277039	HYBRID	13	22
A. pseudotamarii	277819	NRPS-Like	5	9
A. pseudotamarii	277885	NRPS	6	118
A. pseudotamarii	278091	DMAT	17	13
A. pseudotamarii	278709	PKS	16	81
A. pseudotamarii	278804	PKS	9	385
A. pseudotamarii	268399	PKS	8	7
A. pseudotamarii	278966	PKS	8	7
A. pseudotamarii	279026	PKS	19	132
A. pseudotamarii	279031	PKS-Like	19	132
A. pseudotamarii	280120	NRPS	13	105
A. pseudotamarii	280173	PKS	7	320
A. pseudotamarii	280883	NRPS-Like	18	394
A. pseudotamarii	281099	NRPS-Like	8	319
A. pseudotamarii	283000	NRPS	6	122
A. pseudotamarii	283031	DMAT	14	53
A. pseudotamarii	283033	PKS	14	53
A. pseudotamarii	283082	PKS	6	94
A. pseudotamarii	283095	PKS	21	359
A. pseudotamarii	284380	PKS	3	66
A. pseudotamarii	284836	NRPS	9	106
A. pseudotamarii	285103	NRPS	13	43
A. pseudotamarii	286568	HYBRID	20	318
A. pseudotamarii	287270	TC	7	143
A. pseudotamarii	287339	NRPS-Like	19	357
A. pseudotamarii	287358	PKS	13	87
A. pseudotamarii	287417	NRPS-Like	5	150
A. pseudotamarii	16376	NRPS-Like	23	19
A. pseudotamarii	288568	NRPS	23	19
A. pseudotamarii	22866	PKS-Like	26	119
A. pseudotamarii	288741	PKS	26	119
A. pseudotamarii	289327	NRPS	1	NA
A. pseudotamarii	289562	PKS	9	47
A. pseudotamarii	290084	PKS	26	65
A. pseudotamarii	290100	NRPS-Like	26	65
A. pseudotamarii	290507	PKS	1	73
A. pseudotamarii	290679	PKS	12	133
A. pseudotamarii	290841	PKS	12	151
A. pseudotamarii	291571	NRPS-Like	14	148
A. pseudotamarii	29159	PKS-Like	8	375
A. pseudotamarii	292020	PKS	9	147
A. pseudotamarii	292244	PKS	15	145
A. pseudotamarii	292368	DMAT	19	149
A. pseudotamarii	292664	NRPS-Like	20	134
A. pseudotamarii	292711	PKS-Like	21	99
A. pseudotamarii	292723	PKS	21	99
A. pseudotamarii	283082	PKS	39	53
A. pseudotamarii	292943	NRPS	39	53
A. pseudotamarii	293518	NRPS-Like	7	142
A. pseudotamarii	293919	NRPS	21	10
A. pseudotamarii	294531	PKS	4	102
A. pseudotamarii	294606	PKS	9	37
A. pseudotamarii	272896	DMAT	12	128
A. pseudotamarii	294703	NRPS	12	128
A. pseudotamarii	294724	PKS	13	44
A. pseudotamarii	294773	DMAT	3	136
A. pseudotamarii	295610	PKS	19	125
A. pseudotamarii	296126	NRPS-Like	1	396
A. pseudotamarii	296288	PKS-Like	23	376
A. pseudotamarii	296355	PKS	16	101
A. pseudotamarii	297069	NRPS	10	364
A. pseudotamarii	297328	HYBRID	18	58
A. pseudotamarii	39162	NRPS-Like	5	68
A. pseudotamarii	4025	PKS	10	23
A. pseudotamarii	7482	PKS-Like	8	140
A. sergii	110880	NRPS	6	404
A. sergii	119028	PKS-Like	36	119
A. sergii	180509	HYBRID	36	119
A. sergii	195156	DMAT	36	119
A. sergii	217114	PKS	36	119
A. sergii	128556	NRPS-Like	21	398
A. sergii	128734	PKS-Like	21	398
A. sergii	217473	NRPS-Like	21	398
A. sergii	153999	DMAT	12	59
A. sergii	167597	PKS	15	144
A. sergii	171789	DMAT	17	117
A. sergii	172047	DMAT	22	149
A. sergii	172891	PKS	10	102
A. sergii	177186	NRPS-Like	26	19
A. sergii	206005	NRPS	26	19
A. sergii	177583	PKS	7	408
A. sergii	179190	PKS-Like	12	121
A. sergii	188061	NRPS-Like	20	65
A. sergii	188979	NRPS-Like	6	70
A. sergii	189789	PKS	12	96
A. sergii	191308	DMAT	1	126
A. sergii	192700	NRPS-Like	3	150
A. sergii	192909	PKS	16	112
A. sergii	193445	PKS	11	139
A. sergii	205762	PKS	11	139
A. sergii	194824	DMAT	5	111
A. sergii	195251	DMAT	11	91
A. sergii	199150	PKS	6	147
A. sergii	199404	NRPS-Like	19	11
A. sergii	199406	NRPS	19	11
A. sergii	199430	PKS	12	81
A. sergii	199882	NRPS	24	35
A. sergii	200138	PKS	5	100
A. sergii	200248	NRPS-Like	3	9
A. sergii	200311	NRPS	11	43
A. sergii	200401	PKS	3	75
A. sergii	201850	DMAT	10	13
A. sergii	170402	NRPS	12	369
A. sergii	201999	NRPS	12	369
A. sergii	170436	NRPS	18	141
A. sergii	202048	NRPS	18	141
A. sergii	202115	NRPS	10	118
A. sergii	202175	PKS	23	89
A. sergii	202184	NRPS	23	89
A. sergii	203050	NRPS	15	122
A. sergii	203062	PKS	3	66
A. sergii	204016	NRPS-Like	16	394
A. sergii	204469	NRPS-Like	14	108
A. sergii	204488	NRPS	8	97
A. sergii	204499	NRPS	11	53
A. sergii	204530	NRPS	21	53
A. sergii	204731	NRPS	18	128
A. sergii	214904	DMAT	18	128
A. sergii	176089	HYBRID	21	10
A. sergii	205400	PKS	21	10
A. sergii	206544	NRPS-Like	12	401
A. sergii	206683	NRPS	3	28
A. sergii	206936	PKS	15	87
A. sergii	206954	NRPS-Like	24	357
A. sergii	207079	NRPS-Like	8	105
A. sergii	207637	NRPS-Like	10	393
A. sergii	208514	PKS	8	322
A. sergii	209460	PKS-Like	8	375
A. sergii	210015	NRPS	15	106
A. sergii	211260	NRPS	9	364
A. sergii	211526	DMAT	4	52
A. sergii	211680	NRPS-Like	3	323
A. sergii	211803	PKS	14	65
A. sergii	212286	PKS	18	145
A. sergii	212437	PKS	17	151
A. sergii	210790	NRPS	7	14
A. sergii	212518	PKS	7	14
A. sergii	212678	PKS	1	73
A. sergii	213130	DMAT	18	127
A. sergii	213710	NRPS-Like	9	142
A. sergii	213891	PKS	20	125
A. sergii	213944	NRPS-Like	15	146
A. sergii	214347	PKS	8	93
A. sergii	214763	PKS	6	37
A. sergii	214807	PKS	9	385
A. sergii	214811	NRPS-Like	10	356
A. sergii	215194	PKS-Like	11	374
A. sergii	215234	NRPS	21	107
A. sergii	215861	NRPS-Like	15	321
A. sergii	216383	PKS	18	359
A. sergii	216902	PKS-Like	8	101
A. sergii	207560	PKS	25	132
A. sergii	216932	PKS-Like	25	132
A. sergii	217174	PKS	16	140
A. sergii	218002	NRPS-Like	14	138
A. sergii	218078	PKS-Like	16	376
A. sergii	3315	NRPS-Like	23	148
A. sergii	46456	NRPS-Like	16	114
A. sergii	81821	NRPS	1	153
A. sergii	87068	NRPS	7	389
A. tamarii	124771	PKS	27	6
A. tamarii	128844	NRPS-Like	30	24
A. tamarii	251978	HYBRID	30	24
A. tamarii	251979	DMAT	30	24
A. tamarii	294958	HYBRID	30	24
A. tamarii	130793	HYBRID	11	58
A. tamarii	152018	PKS	8	144
A. tamarii	204089	NRPS-Like	15	394
A. tamarii	23776	NRPS	9	364
A. tamarii	251948	NRPS-Like	12	114
A. tamarii	255351	PKS-Like	11	121
A. tamarii	258213	NRPS-Like	1	148
A. tamarii	263084	DMAT	41	53
A. tamarii	299515	PKS	41	53
A. tamarii	311763	NRPS	41	53
A. tamarii	266808	PKS	5	102
A. tamarii	270509	NRPS	13	369
A. tamarii	302251	NRPS	13	369
A. tamarii	277614	PKS-Like	5	131
A. tamarii	285074	NRPS-Like	18	134
A. tamarii	292569	NRPS-Like	8	150
A. tamarii	293408	DMAT	7	91
A. tamarii	294470	NRPS	19	115
A. tamarii	294580	NRPS	2	118
A. tamarii	294793	NRPS-Like	12	9
A. tamarii	294855	NRPS-Like	12	142
A. tamarii	294888	DMAT	24	127
A. tamarii	295469	PKS	22	101
A. tamarii	295531	PKS-Like	20	132
A. tamarii	295536	PKS	20	132
A. tamarii	295611	HYBRID	11	38
A. tamarii	295718	NRPS-Like	15	146
A. tamarii	2960	DMAT	12	117
A. tamarii	296829	PKS	15	87
A. tamarii	296850	PKS	25	359
A. tamarii	297205	NRPS	21	19
A. tamarii	308715	NRPS-Like	21	19
A. tamarii	299013	DMAT	10	13
A. tamarii	299096	PKS	12	151
A. tamarii	287588	NRPS	12	128
A. tamarii	299245	DMAT	12	128
A. tamarii	300728	NRPS-Like	6	135
A. tamarii	301360	PKS	13	140
A. tamarii	301494	NRPS	11	104
A. tamarii	302767	NRPS	4	404
A. tamarii	303480	NRPS	16	103
A. tamarii	304177	NRPS	15	10
A. tamarii	304484	PKS	9	408
A. tamarii	304572	NRPS	1	153
A. tamarii	304600	NRPS	1	67
A. tamarii	304712	NRPS-Like	6	3
A. tamarii	304728	PKS	1	73
A. tamarii	304892	PKS	10	112
A. tamarii	305051	DMAT	3	324
A. tamarii	305314	NRPS-Like	1	NA
A. tamarii	305503	NRPS	7	328
A. tamarii	305647	PKS	20	25
A. tamarii	305658	DMAT	20	25
A. tamarii	305658	DMAT	2	25
A. tamarii	306340	NRPS	13	43
A. tamarii	306403	NRPS	2	55
A. tamarii	306421	PKS	10	81
A. tamarii	306482	NRPS-Like	14	357
A. tamarii	306832	PKS-Like	6	374
A. tamarii	306849	NRPS	1	NA
A. tamarii	307011	NRPS	2	NA
A. tamarii	307053	NRPS	1	NA
A. tamarii	307255	PKS	20	145
A. tamarii	307394	NRPS-Like	5	356
A. tamarii	307728	PKS	6	124
A. tamarii	308264	PKS	11	385
A. tamarii	308409	DMAT	8	325
A. tamarii	309143	DMAT	3	136
A. tamarii	309798	DMAT	9	136
A. tamarii	310868	NRPS-Like	27	65
A. tamarii	310998	HYBRID	19	326
A. tamarii	311698	NRPS-Like	21	401
A. tamarii	311808	PKS	1	125
A. tamarii	312182	NRPS-Like	17	82
A. tamarii	264928	NRPS-Like	28	398
A. tamarii	312356	NRPS-Like	28	398
A. tamarii	312743	PKS-Like	22	376
A. tamarii	168957	PKS	3	7
A. tamarii	312751	PKS	3	7
A. tamarii	312817	PKS	11	157
A. tamarii	312833	PKS	10	327
A. tamarii	313591	PKS	2	384
A. tamarii	314119	PKS	26	133
A. tamarii	314183	NRPS	1	48
A. tamarii	49571	PKS-Like	8	375
A. tamarii	99320	NRPS	6	389
A. transmontanensis	118583	NRPS	3	406
A. transmontanensis	177365	NRPS-Like	10	394
A. transmontanensis	210505	NRPS-Like	7	356
A. transmontanensis	246416	NRPS-Like	20	114
A. transmontanensis	25669	PKS	3	102
A. transmontanensis	285385	NRPS-Like	13	401
A. transmontanensis	306783	PKS	4	66
A. transmontanensis	516754	NRPS	6	389
A. transmontanensis	522304	DMAT	11	13
A. transmontanensis	529427	PKS	8	72
A. transmontanensis	535542	PKS-Like	24	376
A. transmontanensis	536061	DMAT	16	59
A. transmontanensis	536878	PKS	2	144
A. transmontanensis	538793	NRPS-Like	24	148
A. transmontanensis	539522	DMAT	14	117
A. transmontanensis	545113	PKS-Like	24	119
A. transmontanensis	545160	PKS	24	119
A. transmontanensis	551950	NRPS-Like	18	398
A. transmontanensis	551957	NRPS-Like	18	398
A. transmontanensis	581548	PKS	18	398
A. transmontanensis	555292	HYBRID	22	10
A. transmontanensis	562365	DMAT	1	126
A. transmontanensis	563431	PKS	10	385
A. transmontanensis	564303	PKS	10	112
A. transmontanensis	566765	HYBRID	21	141
A. transmontanensis	579781	NRPS	21	141
A. transmontanensis	567873	NRPS	9	364
A. transmontanensis	568474	DMAT	12	91
A. transmontanensis	569456	DMAT	13	127
A. transmontanensis	569536	PKS-Like	10	375
A. transmontanensis	571129	PKS	19	151
A. transmontanensis	489850	PKS	11	139
A. transmontanensis	572593	PKS	11	139
A. transmontanensis	573675	NRPS-Like	13	146
A. transmontanensis	574632	PKS	9	93
A. transmontanensis	574774	PKS	30	66
A. transmontanensis	574776	PKS	30	66
A. transmontanensis	575726	PKS	16	329
A. transmontanensis	576602	NRPS	11	43
A. transmontanensis	576678	NRPS	11	153
A. transmontanensis	576735	NRPS	33	107
A. transmontanensis	576890	NRPS	11	11
A. transmontanensis	576911	PKS	15	81
A. transmontanensis	577107	NRPS	3	89
A. transmontanensis	577386	PKS	20	132
A. transmontanensis	588770	PKS-Like	20	132
A. transmontanensis	577417	DMAT	12	111
A. transmontanensis	577796	NRPS-Like	12	393
A. transmontanensis	577875	NRPS	24	122
A. transmontanensis	577984	PKS	7	87
A. transmontanensis	578000	NRPS-Like	18	357
A. transmontanensis	578443	DMAT	16	128
A. transmontanensis	578444	NRPS	16	128
A. transmontanensis	578843	PKS	3	75
A. transmontanensis	579665	NRPS-Like	10	150
A. transmontanensis	579672	NRPS	14	63
A. transmontanensis	566806	NRPS	14	369
A. transmontanensis	579827	NRPS	14	369
A. transmontanensis	410427	NRPS	50	53
A. transmontanensis	580005	NRPS	50	53
A. transmontanensis	590794	NRPS	50	53
A. transmontanensis	580606	PKS-Like	12	121
A. transmontanensis	581394	PKS	8	408
A. transmontanensis	581920	NRPS	8	35
A. transmontanensis	583379	DMAT	5	330
A. transmontanensis	583383	DMAT	5	330
A. transmontanensis	583628	PKS	30	65
A. transmontanensis	583641	NRPS-Like	30	65
A. transmontanensis	583796	NRPS	12	28
A. transmontanensis	584277	PKS	22	145
A. transmontanensis	584398	PKS	2	125
A. transmontanensis	584626	PKS	9	100
A. transmontanensis	585011	DMAT	24	149
A. transmontanensis	585593	PKS	10	140
A. transmontanensis	585708	PKS	3	37
A. transmontanensis	152163	NRPS	26	19
A. transmontanensis	586146	NRPS-Like	26	19
A. transmontanensis	586617	NRPS-Like	8	142
A. transmontanensis	586684	NRPS-Like	4	9
A. transmontanensis	587139	NRPS-Like	16	86
A. transmontanensis	588067	DMAT	4	136
A. transmontanensis	588124	PKS-Like	13	374
A. transmontanensis	588795	PKS	17	101
A. transmontanensis	589121	PKS	16	359
A. transmontanensis	589577	PKS	1	73
A. transmontanensis	589796	NRPS-Like	15	138
A. transmontanensis	590299	PKS	11	124
A. transmontanensis	590308	DMAT	16	48
A. transmontanensis	590310	NRPS	16	48
A. transmontanensis	590517	PKS	5	96
A. transmontanensis	590794	NRPS	27	53
A. transmontanensis	591158	NRPS-Like	8	137
A. transmontanensis	592261	PKS	20	14
A. alliaceus	109615	NRPS	12	388
A. alliaceus	312137	HYBRID	12	388
A. alliaceus	148743	NRPS	16	370
A. alliaceus	167473	NRPS	1	153
A. alliaceus	170617	PKS	8	58
A. alliaceus	1832	NRPS	11	364
A. alliaceus	186503	NRPS-Like	5	1
A. alliaceus	186942	PKS	7	409
A. alliaceus	278236	NRPS-Like	14	397
A. alliaceus	280198	NRPS	11	2
A. alliaceus	280203	NRPS	11	2
A. alliaceus	285108	PKS-Like	8	121
A. alliaceus	291619	NRPS-Like	1	21
A. alliaceus	296329	NRPS-Like	11	114
A. alliaceus	296987	PKS-Like	20	334
A. alliaceus	297661	PKS-Like	1	NA
A. alliaceus	300987	PKS	7	65
A. alliaceus	302717	DMAT	12	91
A. alliaceus	303999	PKS	6	78
A. alliaceus	304690	NRPS-Like	10	50
A. alliaceus	305319	PKS	1	73
A. alliaceus	305755	NRPS	4	404
A. alliaceus	115763	DMAT	35	13
A. alliaceus	306237	HYBRID	35	13
A. alliaceus	306247	HYBRID	35	13
A. alliaceus	306957	NRPS-Like	8	36
A. alliaceus	307206	PKS	3	101
A. alliaceus	307993	NRPS-Like	6	339
A. alliaceus	307997	PKS	6	339
A. alliaceus	308003	PKS	9	93
A. alliaceus	308253	PKS	18	41
A. alliaceus	267256	PKS-Like	11	132
A. alliaceus	308276	PKS	11	132
A. alliaceus	308350	PKS	18	101
A. alliaceus	308879	PKS	13	42
A. alliaceus	309552	PKS	7	45
A. alliaceus	309816	NRPS-Like	7	356
A. alliaceus	310578	PKS	7	112
A. alliaceus	310585	PKS	1	411
A. alliaceus	299898	DMAT	5	80
A. alliaceus	310612	NRPS	5	80
A. alliaceus	319053	DMAT	5	80
A. alliaceus	310660	PKS	6	359
A. alliaceus	310714	PKS	7	112
A. alliaceus	310755	HYBRID	18	332
A. alliaceus	310906	PKS	7	79
A. alliaceus	311067	NRPS-Like	1	12
A. alliaceus	311564	DMAT	9	59
A. alliaceus	312222	NRPS-Like	19	401
A. alliaceus	313123	PKS-Like	22	333
A. alliaceus	313240	PKS	15	81
A. alliaceus	313405	PKS	8	408
A. alliaceus	313443	PKS	14	144
A. alliaceus	313483	NRPS	6	341
A. alliaceus	320960	PKS	6	341
A. alliaceus	313646	PKS	16	49
A. alliaceus	314139	PKS-Like	6	374
A. alliaceus	314166	NRPS	9	118
A. alliaceus	314464	NRPS	10	335
A. alliaceus	314466	PKS	10	335
A. alliaceus	314891	PKS	10	92
A. alliaceus	315378	NRPS-Like	6	150
A. alliaceus	315441	NRPS	4	128
A. alliaceus	315467	NRPS	2	156
A. alliaceus	291316	NRPS-Like	2	400
A. alliaceus	315900	NRPS-Like	2	400
A. alliaceus	316356	PKS	2	116
A. alliaceus	316472	NRPS	7	336
A. alliaceus	316591	PKS	7	120
A. alliaceus	316627	NRPS	5	10
A. alliaceus	316639	PKS	9	337
A. alliaceus	316897	PKS	2	158
A. alliaceus	316900	TC	1	NA
A. alliaceus	316928	NRPS	1	343
A. alliaceus	317015	PKS	1	84
A. alliaceus	28865	NRPS	6	331
A. alliaceus	317299	PKS-Like	6	331
A. alliaceus	317364	NRPS-Like	1	NA
A. alliaceus	318173	NRPS-Like	3	9
A. alliaceus	318416	NRPS	2	155
A. alliaceus	318618	PKS	8	385
A. alliaceus	318694	PKS	10	102
A. alliaceus	319062	PKS	12	87
A. alliaceus	319265	PKS-Like	5	375
A. alliaceus	319357	PKS	1	124
A. alliaceus	321265	NRPS-Like	1	148
A. alliaceus	321789	PKS	8	338
A. alliaceus	322049	PKS	8	340
A. alliaceus	322556	PKS	8	88
A. alliaceus	322797	PKS	16	99
A. alliaceus	322806	PKS-Like	16	99
A. alliaceus	291316	NRPS-Like	5	400
A. alliaceus	315900	NRPS-Like	5	400
A. alliaceus	322959	NRPS-Like	5	400
A. alliaceus	316049	NRPS-Like	6	NA
A. alliaceus	323022	PKS	6	NA
A. alliaceus	323036	PKS-Like	8	375
A. alliaceus	323187	NRPS-Like	1	400
A. alliaceus	323193	NRPS-Like	20	394
A. alliaceus	323921	PKS	2	342
A. leporis	124495	PKS	12	396
A. leporis	173870	NRPS-Like	12	396
A. leporis	137866	NRPS	7	389
A. leporis	151736	PKS	18	345
A. leporis	151877	NRPS	1	153
A. leporis	151882	PKS-Like	4	374
A. leporis	152410	NRPS-Like	1	114
A. leporis	152484	NRPS-Like	5	9
A. leporis	152822	PKS	11	73
A. leporis	152852	PKS	13	116
A. leporis	153487	HYBRID	1	10
A. leporis	153509	NRPS	1	128
A. leporis	153549	PKS	8	81
A. leporis	153559	PKS	7	348
A. leporis	153691	NRPS	5	346
A. leporis	154215	PKS	12	349
A. leporis	154222	PKS	12	349
A. leporis	154849	PKS	12	112
A. leporis	154857	NRPS	12	112
A. leporis	154857	NRPS	2	350
A. leporis	155138	PKS	2	66
A. leporis	155413	NRPS-Like	6	356
A. leporis	155871	NRPS	1	NA
A. leporis	155963	PKS	8	92
A. leporis	155991	PKS	3	49
A. leporis	156150	NRPS-Like	6	148
A. leporis	156497	DMAT	13	88
A. leporis	201264	PKS	13	88
A. leporis	156789	NRPS	5	370
A. leporis	156947	NRPS	9	364
A. leporis	157028	PKS	8	33
A. leporis	201504	DMAT	8	33
A. leporis	157648	NRPS-Like	14	401
A. leporis	158211	DMAT	16	91
A. leporis	158367	NRPS-Like	10	68
A. leporis	159019	NRPS	1	2
A. leporis	159351	PKS	14	359
A. leporis	159529	PKS	8	132
A. leporis	159597	NRPS	6	118
A. leporis	159619	DMAT	4	351
A. leporis	159621	PKS	4	351
A. leporis	159636	NRPS	15	13
A. leporis	159638	DMAT	15	13
A. leporis	159655	HYBRID	16	110
A. leporis	160029	PKS-Like	8	375
A. leporis	160408	PKS	4	409
A. leporis	160552	NRPS	15	352
A. leporis	181014	DMAT	15	352
A. leporis	160924	PKS	7	408
A. leporis	160952	PKS	5	98
A. leporis	161379	PKS	12	344
A. leporis	161837	NRPS-Like	2	NA
A. leporis	161958	PKS	10	93
A. leporis	162037	PKS	6	101
A. leporis	162648	NRPS	10	17
A. leporis	162955	NRPS	4	74
A. leporis	162958	NRPS-Like	4	74
A. leporis	163256	HYBRID	6	51
A. leporis	163636	NRPS-Like	2	68
A. leporis	167557	NRPS-Like	14	397
A. leporis	170889	PKS	7	102
A. leporis	173511	PKS-Like	10	121
A. leporis	179493	NRPS	10	50
A. leporis	189049	NRPS-Like	3	113
A. leporis	190354	HYBRID	11	58
A. leporis	157614	NRPS	14	13
A. leporis	191765	DMAT	14	13
A. leporis	191973	NRPS-Like	11	146
A. leporis	192465	NRPS-Like	12	357
A. leporis	194642	NRPS-Like	6	19
A. leporis	162605	DMAT	5	34
A. leporis	195847	NRPS-Like	5	34
A. leporis	196659	DMAT	4	NA
A. leporis	196910	NRPS-Like	8	394
A. leporis	197423	PKS-Like	10	132
A. leporis	197517	PKS	12	409
A. leporis	197580	DMAT	6	60
A. leporis	198165	DMAT	2	13
A. leporis	198689	NRPS	10	353
A. leporis	198961	PKS	7	76
A. leporis	162328	NRPS-Like	9	354
A. leporis	199376	NRPS-Like	9	354
A. leporis	199523	NRPS-Like	2	12
A. leporis	200207	NRPS-Like	5	19
A. leporis	200212	NRPS-Like	5	19
A. leporis	163497	NRPS-Like	5	19
A. leporis	200393	NRPS-Like	5	19
A. leporis	200719	PKS	17	347
A. leporis	200962	HYBRID	6	24
A. leporis	201152	NRPS-Like	1	NA
A. leporis	201199	PKS	14	385
A. leporis	201726	NRPS-Like	2	12
A. leporis	202005	NRPS-Like	3	366
A. leporis	57948	HYBRID	8	64
A. leporis	58720	NRPS	10	406
A. leporis	58823	NRPS	10	406
A. leporis	80454	TC	8	NA
A. leporis	86392	DMAT	12	59
A. leporis	91904	NRPS-Like	9	131
A. leporis	154879	NRPS	9	131
A. leporis	170483	PKS-Like	9	131
A. aflatoxiformans	128721	PKS	11	144
A. aflatoxiformans	140993	NRPS	17	53
A. aflatoxiformans	390254	NRPS-Like	17	53
A. aflatoxiformans	176516	NRPS-Like	8	394
A. aflatoxiformans	203158	PKS-Like	9	121
A. aflatoxiformans	216215	DMAT	16	117
A. aflatoxiformans	29045	HYBRID	35	119
A. aflatoxiformans	29211	DMAT	35	119
A. aflatoxiformans	29335	PKS	35	119
A. aflatoxiformans	29384	PKS-Like	35	119
A. aflatoxiformans	300131	NRPS	8	389
A. aflatoxiformans	343129	DMAT	19	59
A. aflatoxiformans	347345	DMAT	21	149
A. aflatoxiformans	348774	NRPS	28	19
A. aflatoxiformans	403735	NRPS-Like	28	19
A. aflatoxiformans	349856	NRPS-Like	14	398
A. aflatoxiformans	403939	NRPS-Like	14	398
A. aflatoxiformans	350994	PKS	14	151
A. aflatoxiformans	354525	HYBRID	17	10
A. aflatoxiformans	380846	PKS	17	10
A. aflatoxiformans	375826	NRPS-Like	8	142
A. aflatoxiformans	376117	NRPS	11	43
A. aflatoxiformans	377349	PKS	13	87
A. aflatoxiformans	377434	NRPS-Like	8	146
A. aflatoxiformans	377919	NRPS-Like	6	356
A. aflatoxiformans	378044	DMAT	15	111
A. aflatoxiformans	382344	PKS-Like	8	375
A. aflatoxiformans	385134	PKS	7	101
A. aflatoxiformans	386934	NRPS	1	153
A. aflatoxiformans	386966	PKS	19	112
A. aflatoxiformans	386991	NRPS-Like	15	114
A. aflatoxiformans	194982	PKS	15	66
A. aflatoxiformans	387035	PKS	15	66
A. aflatoxiformans	387237	PKS	5	102
A. aflatoxiformans	388392	PKS-Like	8	355
A. aflatoxiformans	388588	HYBRID	8	38
A. aflatoxiformans	388808	PKS	23	139
A. aflatoxiformans	400575	PKS	23	139
A. aflatoxiformans	389071	NRPS-Like	22	357
A. aflatoxiformans	132741	PKS-Like	23	132
A. aflatoxiformans	389919	PKS	23	132
A. aflatoxiformans	390434	DMAT	14	91
A. aflatoxiformans	390435	DMAT	14	91
A. aflatoxiformans	346209	NRPS	14	369
A. aflatoxiformans	390608	NRPS	14	369
A. aflatoxiformans	390792	PKS	12	81
A. aflatoxiformans	391429	PKS	8	93
A. aflatoxiformans	392568	PKS	16	90
A. aflatoxiformans	393164	HYBRID	18	141
A. aflatoxiformans	393165	NRPS	18	141
A. aflatoxiformans	393326	DMAT	20	13
A. aflatoxiformans	393455	PKS	8	408
A. aflatoxiformans	393810	NRPS	8	89
A. aflatoxiformans	393985	PKS	14	73
A. aflatoxiformans	394786	NRPS-Like	11	150
A. aflatoxiformans	396740	NRPS	18	77
A. aflatoxiformans	396974	PKS	13	140
A. aflatoxiformans	397788	NRPS	1	406
A. aflatoxiformans	399319	NRPS-Like	29	138
A. aflatoxiformans	400309	NRPS-Like	13	402
A. aflatoxiformans	400378	NRPS	15	10
A. aflatoxiformans	400822	PKS	9	384
A. aflatoxiformans	400949	PKS	18	359
A. aflatoxiformans	401281	NRPS	10	364
A. aflatoxiformans	401894	PKS	11	385
A. aflatoxiformans	402179	PKS-Like	25	376
A. aflatoxiformans	402405	PKS	13	65
A. aflatoxiformans	402438	DMAT	7	136
A. aflatoxiformans	140993	NRPS	41	53
A. aflatoxiformans	390254	NRPS-Like	41	53
A. aflatoxiformans	402563	NRPS	41	53
A. aflatoxiformans	386934	NRPS	12	374
A. aflatoxiformans	403501	PKS-Like	12	374
A. aflatoxiformans	403522	NRPS	16	35
A. aflatoxiformans	403950	NRPS	10	130
A. aflatoxiformans	404299	NRPS-Like	11	9
A. aflatoxiformans	404736	PKS	15	145
A. aflatoxiformans	404997	NRPS	15	106
A. aflatoxiformans	405853	NRPS-Like	15	3
A. aflatoxiformans	406839	DMAT	20	128
A. aflatoxiformans	406840	NRPS	20	128
[truncated: 263 more rows]
