# Supplementary material for: A comparative genomics study of 23 Aspergillus species from section Flavi
Source: Nat Commun. 2020 Feb 27;11:1106. doi: 10.1038/s41467-019-14051-y (PMC7046712; doi:10.1038/s41467-019-14051-y)
Supplement: Supplementary file 7 — Supplementary Data 4 [file 41467_2019_14051_MOESM7_ESM.xlsx]

## Sheet: Sheet1
	Compounds:	Aflatoxin (any analogue)		Cyclopiazonic acid		Asperlicin		Aspergillic acid		Aflatrem		Aflavarin		Aflavinin		Ditryptophenaline 49		Tenuazonic acid 119		Valine-tenuazonic acid		Chrysogine		kojic acid	Miyakamide A1, A2	Miyakamide B1	Ochratoxin A, B	Parasiticolide A	Speradine A, isomer	Ustilaginoid C
IBT	Specie	Gene cluster present	Tentatively identified in sample	Gene cluster present	Tentatively identified in sample	Gene cluster present	Tentatively identified in sample	Gene cluster present	Tentatively identified in sample	Gene cluster present	Tentatively identified in sample	Gene cluster present	Tentatively identified in sample	Gene cluster present	Tentatively identified in sample	Gene cluster present	Tentatively identified in sample	Gene cluster present	Tentatively identified in sample	Gene cluster present	Tentatively identified in sample	Gene cluster present	Tentatively identified in sample	Tentatively identified in sample	Tentatively identified in sample	Tentatively identified in sample	Tentatively identified in sample	Tentatively identified in sample	Tentatively identified in sample	Tentatively identified in sample
3609	A.leporis																	x	x (RT 6.6, FBF, MS/MS, low intensity)
13376	A.alliaceus						x, RT=8.99	x																			x (RT 8.5 (B) and 9.6 (A), FBF, MSMS bib- high scores)		x/x 9.5, FBF, MSMS lib)/(RT 9.0, FBF, low intensity)
14317	A.albertensis						x, RT=8.99	x																			x (RT 8.5 (B) and 9.6 (A), FBF, MSMS bib- high scores)
21650	A.sojae							x	x, RT=8.1 tail, MSMS match														x, RT=3.9, UV	x (RT 2.0, very low intensity)	x (RT 10.1, FBF A2? and 10.5, FBF, A1?)	x (RT 9.2, FBF)				x (RT 7.0, FBF, low intensity)
21944	A.coremiiformis																							x (RT 1.7, FBF, low MSMS score, RT 2.0 no MSMS data )
27864	A.pseudonomius	x						x										x	x (RT 6.6, FBF, MS/MS Fwd score low)		x (RT 5.5, low intensity, MSMS low score)	x	x (RT 3.9, FBF, UV/vis)	x (RT 1.7, FBF, low MSMS score; RT 2.0, MSMSbib, low fwd score)						x (RT 7.0, very low intensity)
28103	A.oryzae	x		x				x		x						x								x (RT 2.0, very low intensity)						x (RT 7.0, very low intensity)
29228	A.bertholletius				x, RT=10.4 (DAD), UV													x	x (RT 6.6, FBF, MS/MS Fwd score low )		x (RT 5.5, FBF, MSMS lib)	x	x (RT 3.9, FBF, low intensity)	x (RT 2.0, low intensity, MSMS					x (RT 9.5, FBF, MSMS lib)/x (RT 9.0, FBF, MSMS lib)/RT 9.3, FBF, MSMS lib	x (RT 7.0, very low intensity)
29624	A.flavus	x	x, RT=7.5 (DAD), UV	x	x, RT=10.4 (DAD), UV			x		x						x	x (RT 9.7, FBF, UV/Vis)							x (RT 2.0, low MSMS score)
5054	A.nomius	x		x				x	x, RT=8.1 tail, MSMS match	x								x				x	x (RT 3.9 FBF, UV/Vis, MS/MS)	x (RT 1.7, FBF, low fwd score; RT 2.0 MSMSbib; low foward score	x (RT 10.1 and 10.5, FBF)	x (RT 9.2, FBF)				x (RT 7.0, very low intensity)
18842	A.avenaceus
21090	A.pseudotamarii	x	x, RT=7.5 (DAD), UV	x	x, RT=10.4 (DAD), UV			x		x						x		x	x (RT 6.6, FBF, MS/MS Fwd score low , high intensity)		x (RT 5.5, FBF, MSMS lib)								x/x (RT 9.5, FBF, MSMS lib)/(RT 9.0, FBF, MSMS lib)	x (RT 7.0, very low intensity)
21091	A.caelatus	x		x				x		x						x	x (RT 9.7, FBF, UV/Vis)		x (RT 6.6, FBF, MS/MS Fwd score low , high intensity)			x	x (RT 3.9 FBF)	x (RT 2.0, very low intensity)						x (RT 7.0, FBF, low intensity)
23536	A.bombycis	x	x, RT=7.5 (DAD), UV	x				x		x									x (RT 6.6, FBF, MS/MS Fwd score low , high intensity)		x (RT 5.5, low intensity, MSMS low score)	x	(x), ion suppression? Smth co-elutes	x (RT 2.0, MSMS bib, low fwd score						x (RT 7.0, very low intensity)
27182	A.tamarii				x, RT=10.4 (DAD), UV			x										x	x (RT 6.6, FBF, MS/MS)		x (RT 5.5, low intensity, MSMS low score)			x (RT 2.0, very low intensity)					x/x (RT 9.5, FBF, MSMS lib)/(RT 9.0, FBF, MSMS lib)	x (RT 7.0, very low intensity)
27186	A.parasiticus	x	x, RT=7.1+7.5 (DAD), UV	x				x	x, trace, RT=8.1 tail	x						x	x (RT 9.7, FBF, UV/Vis)					x	x (RT 3.9, FBF, low intensity)		x (RT 10.1 and 10.5, FBF)	x (RT 9.2, trace amounts)		x (RT 10.2, FBF)		x (RT 7.0, very low intensity)
27190	A.arachidicola	x	x, RT=7.1+7.5 (DAD), UV	x	x, RT=10.4 (DAD), UV			x	x, trace, RT=8.1 tail	x								x	x (RT 6.6, FBF, MS/MS, high intensity)		x (RT 5.5, FBF, MSMS lib)	x	x (RT 3.9 FBF, UV/Vis, MS/MS)	x (RT 2.0, low intensity, MSMS				x (RT 10.2, FBF)		x (RT 7.0, very low intensity)
27191	A.pseudocaelatus	x	x, RT=7.1+7.5 (DAD), UV	x	x, RT=10.4 (DAD), UV			x		x						x	x (RT 9.7, FBF, UV/Vis)		x (RT 6.6, FBF, MS/MS, very high intensity)		x (RT 5.5, MSMS lib, low fwd score)			x (RT 2.0, low intensity)					x/x (RT 9.5, FBF, MSMS lib)/(RT 9.0, FBF, MSMS lib)	x (RT 7.0, FBF, low intensity)
27196	A.minisclerotigenes	x	x, RT=7.1+(7.5) (DAD), UV	x	x, RT=10.4 (DAD), UV			x		x	x, RT=11.68/12.97/13.3 (DAD), UV				x, RT=12-14
32293	A.sergii	x	x, RT=7.1+7.5 (DAD), UV	x	x, RT=10.4 (DAD), UV			x		x	x, RT=11.68/12.97/13.3 (DAD), UV		x, RT= 8.05, ?		x, RT=12-14	x
32313	A.transmontanensis	x	x, RT=7.1+7.5 (DAD), UV	x				x		x												x	x (RT 3.9, FBF, low intensity)	x (RT 2.0, very low intensity)	x (RT 10.1 and 10.5, FBF)	x (RT 9.2, FBF)				x (RT 7.0, very low intensity)
32314	A.novoparasiticus	x		x				x		x						x	x (RT 9.7, FBF, UV/Vis)					x	x (RT 3.9 FBF, UV/Vis, MS/MS)		x (RT 10.1 and 10.5, FBF)	x (RT 9.2, FBF)		x (RT 10.2, FBF)		x (RT 7.0, very low intensity)
