# Supplementary material for: A comparative genomics study of 23 Aspergillus species from section Flavi
Source: Nat Commun. 2020 Feb 27;11:1106. doi: 10.1038/s41467-019-14051-y (PMC7046712; doi:10.1038/s41467-019-14051-y)
Supplement: Supplementary file 9 — Source Data [file 41467_2019_14051_MOESM9_ESM.xlsx]

## Sheet: Figure 2B
Species	Pan_InterPro_annotated	Pan_Not_annotated	Core_InterPro_annotated	Core_Not_annotated	Unique_InterPro_annotated	Unique_Not_annotated
A. sojae	0	12738	0	5496	0	168
A. albertensis	9448	3368	4704	434	235	891
A. alliaceus	9482	3616	4731	436	265	1138
A. arachidicola	10275	3619	4936	450	146	670
A. avenaceus	8605	2688	4567	413	481	1169
A. bertholletius	9603	3345	4800	455	333	1184
A. bombycis	9903	2360	4943	480	188	174
A. caelatus	10498	3418	5040	447	115	589
A. campestris	6678	3085	4055	660	613	1442
A. coremiiformis	6839	2239	4217	397	204	806
A. flavus	8673	3931	4506	829	188	531
A. fumigatus Af293	7084	2696	4130	739	627	1053
A. leporis	9375	3370	4720	436	673	1536
A. minisclerotigenes	10018	3397	4908	438	97	615
A. niger ATCC 1015	8305	3604	4315	687	1033	1837
A. nidulans	7651	3022	4192	705	1045	1508
A. nomius	9801	3095	4858	443	50	472
A. novoparasiticus	10388	3794	4934	461	172	798
A. oryzae	8375	3654	4510	870	214	485
A. parasiticus	10314	3438	4958	454	71	560
A. parvisclerotigenus	9910	3685	4859	452	82	713
A. pseudocaelatus	10364	3531	5000	448	118	729
A. pseudonomius	9920	3464	4876	468	80	689
A. pseudotamarii	9987	3440	4920	444	164	917
A. sergii	10335	3378	4948	445	152	584
A. steynii	8762	4449	4397	686	1014	2107
A. tamarii	9989	3342	4888	452	168	859
A. terreus	7529	2877	4172	729	799	1134
A. transmontanensis	10454	3762	4961	465	101	800
